# Supplementary material for: OPENPichia: licence-free Komagataella phaffii chassis strains and toolkit for protein expression
Source: Nat Microbiol. 2024 Mar 4;9(3):864–76. doi: 10.1038/s41564-023-01574-w (PMC10914597; doi:10.1038/s41564-023-01574-w)
Supplement: Supplementary file 4 — Sanger sequencing of the hoc1tr region. [file 41564_2023_1574_MOESM4_ESM.zip]

Archive with 4 entries (4 files):
- Supplementary File 1_SangerSeq_hoc1tr/Sanger_hoc1tr-1_Fw.ab1
- Supplementary File 1_SangerSeq_hoc1tr/Sanger_hoc1tr-1_Rev.ab1
- Supplementary File 1_SangerSeq_hoc1tr/Sanger_hoc1tr-2_Fw.ab1
- Supplementary File 1_SangerSeq_hoc1tr/Sanger_hoc1tr-2_Rev.ab1
