# Supplementary material for: OPENPichia: licence-free Komagataella phaffii chassis strains and toolkit for protein expression
Source: Nat Microbiol. 2024 Mar 4;9(3):864–76. doi: 10.1038/s41564-023-01574-w (PMC10914597; doi:10.1038/s41564-023-01574-w)
Supplement: Supplementary file 5 — FASTA files of all MoClo Parts. [file 41564_2023_1574_MOESM5_ESM.zip]

Archive with 1 entries (1 files):
- 41564_2023_1574_MOESM5_ESM/Supplementary File 2_FASTAFiles_MoCloParts_ESM.zip
