# Supplementary material for: OPENPichia: licence-free Komagataella phaffii chassis strains and toolkit for protein expression
Source: Nat Microbiol. 2024 Mar 4;9(3):864–76. doi: 10.1038/s41564-023-01574-w (PMC10914597; doi:10.1038/s41564-023-01574-w)
Supplement: Supplementary file 6 — GenBank file of all model proteins. [file 41564_2023_1574_MOESM6_ESM.zip]

Archive with 9 entries (8 files):
- 41564_2023_1574_MOESM6_ESM/Supplementary File 3_ModelProteinsGenBank/
- 41564_2023_1574_MOESM6_ESM/Supplementary File 3_ModelProteinsGenBank/pAOX1_Cdiff-VHH-IgA.gb
- 41564_2023_1574_MOESM6_ESM/Supplementary File 3_ModelProteinsGenBank/pAOX1_GaOX.gb
- 41564_2023_1574_MOESM6_ESM/Supplementary File 3_ModelProteinsGenBank/pAOX1_GM-CSF.gb
- 41564_2023_1574_MOESM6_ESM/Supplementary File 3_ModelProteinsGenBank/pAOX1_VHH72-hIgG1.gb
- 41564_2023_1574_MOESM6_ESM/Supplementary File 3_ModelProteinsGenBank/pGAP_Cdiff-VHH-IgA.gb
- 41564_2023_1574_MOESM6_ESM/Supplementary File 3_ModelProteinsGenBank/pGAP_GaOx.gb
- 41564_2023_1574_MOESM6_ESM/Supplementary File 3_ModelProteinsGenBank/pGAP_GBP.gb
- 41564_2023_1574_MOESM6_ESM/Supplementary File 3_ModelProteinsGenBank/pGAP_GM-CSF.gb
