# Supplementary material for: OPENPichia: licence-free Komagataella phaffii chassis strains and toolkit for protein expression
Source: Nat Microbiol. 2024 Mar 4;9(3):864–76. doi: 10.1038/s41564-023-01574-w (PMC10914597; doi:10.1038/s41564-023-01574-w)
Supplement: Supplementary file 6 — GenBank file of all model proteins. [file 41564_2023_1574_MOESM6_ESM.zip › 41564_2023_1574_MOESM6_ESM/Supplementary File 3_ModelProteinsGenBank/pAOX1_Cdiff-VHH-IgA.gb]

LOCUS       pAOX1_Cdiff-VHH-        5268 bp DNA     circular SYN 13-DEC-2022
DEFINITION  synthetic circular DNA
ACCESSION   .
VERSION     .
KEYWORDS    .
SOURCE      synthetic DNA construct
  ORGANISM  synthetic DNA construct
REFERENCE   1  (bases 1 to 5268)
  AUTHORS   VIB
  TITLE     Direct Submission
  JOURNAL   Exported Dec 13, 2022 from SnapGene 6.1.1
            https://www.snapgene.com
FEATURES             Location/Qualifiers
     source          1..5268
                     /mol_type="other DNA"
                     /organism="synthetic DNA construct"
     misc_feature    16..158
                     /label=ConS
     misc_feature    166..190
                     /label=ConS scar
     promoter        195..1134
                     /label=pAOX1
     sig_peptide     1141..1206
                     /label=Ost1
     CDS             1207..2328
                     /label=Cdiff-VHH-IgA
     CDS             2335..2358
                     /label=His8
     terminator      2366..2610
                     /label=AOX1tt
     misc_feature    2629..2771
                     /label=ConE
     misc_feature    2791..2863
                     /label=Stuffer
                     /label=nonstandard type: Stuffer
     terminator      complement(3020..3494)
                     /label=AODtt
     CDS             complement(3496..3870)
                     /label=Zeocin_Syn
     promoter        complement(3872..3935)
                     /label=P_EM72_Syn
     promoter        complement(3936..4492)
                     /label=P_ILV5
     rep_origin      complement(4493..5256)
                     /direction=LEFT
                     /label=ColE1
ORIGIN
        1 gaattcgcat ctagatggta gagccacaaa cagccggtac aagcaacgat ctccaggacc
       61 atctgaatca tgcgcggatg acacgaactc acgacggcga tcacagacat taacccacag
      121 tacagacact gcgacaacgt ggcaattcgt cgcaataccg tctcactgaa ctggccgata
      181 attgcagacg aacgagatct aacatccaaa gacgaaaggt tgaatgaaac ctttttgcca
      241 tccgacatcc acaggtccat tctcacacat aagtgccaaa cgcaacagga ggggatacac
      301 tagcagcaga ccgttgcaaa cgcaggacct ccactcctct tctcctcaac acccactttt
      361 gccatcgaaa aaccagccca gttattgggc ttgattggag ctcgctcatt ccaattcctt
      421 ctattaggct actaacacca tgactttatt agcctgtcta tcctggcccc cctggcgagg
      481 ttcatgtttg tttatttccg aatgcaacaa gctccgcatt acacccgaac atcactccag
      541 atgagggctt tctgagtgtg gggtcaaata gtttcatgtt ccccaaatgg cccaaaactg
      601 acagtttaaa cgctgtcttg gaacctaata tgacaaaagc gtgatctcat ccaagatgaa
      661 ctaagtttgg ttcgttgaaa tgctaacggc cagttggtca aaaagaaact tccaaaagtc
      721 ggcataccgt ttgtcttgtt tggtattgat tgacgaatgc tcaaaaataa tctcattaat
      781 gcttagcgca gtctctctat cgcttctgaa ccccggtgca cctgtgccga aacgcaaatg
      841 gggaaacacc cgctttttgg atgattatgc attgtctcca cattgtatgc ttccaagatt
      901 ctggtgggaa tactgctgat agcctaacgt tcatgatcaa aatttaactg ttctaacccc
      961 tacttgacag caatatataa acagaaggaa gctgccctgt cttaaacctt tttttttatc
     1021 atcattatta gcttactttc ataattgcga ctggttccaa ttgacaagct tttgatttta
     1081 acgactttta acgacaactt gagaagatca aaaaacaact aattattcga aacgagatct
     1141 atgaggcagg tttggttctc ttggattgtg ggattgttcc tatgtttttt caacgtgtct
     1201 tctgctgaag ttcaactagt agagagtggt ggcggcttag ttcaaccagg tggctcccta
     1261 cgtctttcat gcgccgcctc aggttttacg ctggactact ccagtatagg ctggtttagg
     1321 caggcacccg gaaaggagcg tgagggcgtg agttgtatat catccagtgg agactcaaca
     1381 aagtatgctg attcagttaa gggtagattt accatttcac gtgataatgc aaagaatacg
     1441 gtatatcttc agatgaactc actaaaaccc gaagatactg ccgtctacta ttgcgctgca
     1501 tttcgtgcca ccatgtgcgg agtctttccc ctatccccct atggcaaaga tgattggggt
     1561 aagggaactc ttgtcactgt atcttctggt tcttgttctg gtccaacacc accaccacct
     1621 attacaattc cttcctgcca gccctctcta tccctacaga ggccagcttt agaggatctg
     1681 cttcttggct ctgatgcaag tattacctgt actctgaacg gacttaggaa ccccgaaggc
     1741 gcagtattta cgtgggagcc ttccactggt aaggatgcag tccaaaaaaa agctgttcag
     1801 aatagttgcg gctgctattc cgtttcctct gtacttccag gatgcgccga aagatggaac
     1861 tccggcgcat cttttaaatg cactgtgaca catcctgagt caggcacttt gaccggtacg
     1921 atcgccaaag ttactgtaaa caccttccct ccacaggtgc acttattacc ccctcccagt
     1981 gaggaacttg cattgaacga gctgctgtca cttacttgcc ttgtaagggc attcaatcca
     2041 aaagaagtgt tggtccgttg gctgcatgga aacgaggagt tgtctcctga gtcttatctg
     2101 gtattcgagc ccctaaagga gccaggcgaa ggagctacaa cctaccttgt gacctccgtc
     2161 ctgagagtta gtgccgagac atggaagcaa ggtgaccagt actcctgcat ggtgggtcat
     2221 gaggccctac caatgaactt tactcagaag acgatcgacc gtttgagtgg aaaacctact
     2281 aacgtatcag tgtctgtgat tatgagtgag ggcgacggta tttgctatgg atcccatcat
     2341 caccaccatc atcaccatta atggctcaag aggatgtcag aatgccattt gcctgagaga
     2401 tgcaggcttc atttttgatt acttttttat ttgtaaccta tatagtatag gatttttttt
     2461 gtcattttgt ttcttctcgt acgagcttgc tcctgatcag cctatctcgc agctgatgaa
     2521 tatcttgtgg taggggtttg ggaaaatcat tcgagtttga tgtttttctt ggtatttccc
     2581 actcctcttc agagtacaga agattaagtg taagctgagc atgagacgga aatctgctcg
     2641 tcagtggtgc tcacactgac gaatcatgta cagatcatac cgatgactgc ctggcgactc
     2701 acaactaagc aagacagccg gaaccagcgc cggcgaacac cactgcatat atggcatatc
     2761 acaacagtcc aactagtgca ctgcagtaca tgctgcaagg cgattaagtt gggtaacgcc
     2821 agggttttcc cagtcacgac gttgtaaaac gacggccagt gaagagtgta ctgagagtgc
     2881 accatatgcg gtgtgaaata ccgcacagat gcgtaaggag aaaataccgc atcaggcgcc
     2941 attcgccatt caggctgcgc aactgttggg aagggcgatc ggtgcgggcc tcttcgctat
     3001 tacgccaccg agcggccgcg cagctaaggt aatcagatcc aagtttcccc aatcttccgg
     3061 ggcaaaccaa ttcaggcaat gtggtcccac gataaggccg aatataacgg ccacagaagc
     3121 ttctccgata tagagcttct ctttaataaa aagagagcac agagaaaata ttgtggaaaa
     3181 aacacctata catgcgtagg caatatgggt tttggagggc gctaagtgct cccatatagc
     3241 catgttgtaa aggattatgc aaaatttggc aggagaatct gtggatgcaa ggtataatta
     3301 taccgaaggg aaaaaaagag agaagagcat aaaaagctta tttttagttg acgttcgcgg
     3361 acatagattg ctggcttgat aagataggac ttttggatag ttacagaata taagggcata
     3421 aatagataat aaaacatccg tatacataca ataaaactaa taaatactct ctaaataatc
     3481 gtaaggtgtc aattgttagt cctgctcttc tgcgacgaaa tgcacgcagt taccagctgg
     3541 atcacgcagt gcaaactcac gaccccaggg ctgttcaccg atctcggtca tagctggacc
     3601 agatgcatca cggaagttgg tagacacgac ctcagaccac tcagcgtaca gttcgtccag
     3661 accacgaacc catacccatg ccagagtgtt gtctggcaca acctggtcct gaactgcgga
     3721 gatgaacagg gtaacgtcgt cacgtacaac accggcaaag tcgtcctcta cgaagtcacg
     3781 ggagaaaccg agtctatcag tccagaactc aacagcacca gcaacatcac gagcagtcag
     3841 gactggaaca gcagaggtga gtttagccat ggtttagtcc tccttacacc ttgtcgtatt
     3901 atacgagccg gaagtataaa gtaacaacac tctagaaaat tttttcggat aattttttaa
     3961 agcgagaaag tcacccagcg gatatgaacg cttattgtgt gccgcacatc atattggcgt
     4021 ttgaagtcgc ggtttcgaga ttatctctta atttgttcgc attttacttt caagcgcaac
     4081 acaatgaagt gctctaatat tacaaagatt gttggaactg gctcacttgg aattgcaaca
     4141 ggcgtccttg ggtatgcatg cttacgcgga atcgacaacc ttgtcacgtt gatcgataac
     4201 aacaaactgg accaacgaat gcgaaggtta gtaggacgcg ttcttagatc cacacggtac
     4261 attgttgcca tatgcatgac tactggatct tatctgctag tagaaacttt cagaagatca
     4321 cctgccagtg ctcgacactt atacctgatt tatgccagtc ttggttctcc tacgcttgca
     4381 ctttactacg ggtggaatgt ttggcctctg gaaacaacta ttctaaagaa actttcacga
     4441 agtcaaaatg gctcaccact gcaacaaaag aaacaagaca ttactgaagg attcatgacc
     4501 aaaatccctt aacgtgagtt ttcgttccac tgagcgtcag accccgtaga aaagatcaaa
     4561 ggatcttctt gagatccttt ttttctgcgc gtaatctgct gcttgcaaac aaaaaaacca
     4621 ccgctaccag cggtggtttg tttgccggat caagagctac caactctttt tccgaaggta
     4681 actggcttca gcagagcgca gataccaaat actgttcttc tagtgtagcc gtagttaggc
     4741 caccacttca agaactctgt agcaccgcct acatacctcg ctctgctaat cctgttacca
     4801 gtggctgctg ccagtggcga taagtcgtgt cttaccgggt tggactcaag acgatagtta
     4861 ccggataagg cgcagcggtc gggctgaacg gggggttcgt gcacacagcc cagcttggag
     4921 cgaacgacct acaccgaact gagataccta cagcgtgagc tatgagaaag cgccacgctt
     4981 cccgaaggga gaaaggcgga caggtatccg gtaagcggca gggtcggaac aggagagcgc
     5041 acgagggagc ttccaggggg aaacgcctgg tatctttata gtcctgtcgg gtttcgccac
     5101 ctctgacttg agcgtcgatt tttgtgatgc tcgtcagggg ggcggagcct atggaaaaac
     5161 gccagcaacg cggccttttt acggttcctg gccttttgct ggccttttgc tcacatgttc
     5221 tttcctgcgt tatcccctga ttctgtggat aaccgtgcgg ccgcccct
//
