# Supplementary material for: OPENPichia: licence-free Komagataella phaffii chassis strains and toolkit for protein expression
Source: Nat Microbiol. 2024 Mar 4;9(3):864–76. doi: 10.1038/s41564-023-01574-w (PMC10914597; doi:10.1038/s41564-023-01574-w)
Supplement: Supplementary file 6 — GenBank file of all model proteins. [file 41564_2023_1574_MOESM6_ESM.zip › 41564_2023_1574_MOESM6_ESM/Supplementary File 3_ModelProteinsGenBank/pAOX1_GaOX.gb]

LOCUS       pAOX1_GaOX              6102 bp DNA     circular SYN 13-DEC-2022
DEFINITION  synthetic circular DNA
ACCESSION   .
VERSION     .
KEYWORDS    .
SOURCE      synthetic DNA construct
  ORGANISM  synthetic DNA construct
REFERENCE   1  (bases 1 to 6102)
  AUTHORS   VIB
  TITLE     Direct Submission
  JOURNAL   Exported Dec 13, 2022 from SnapGene 6.1.1
            https://www.snapgene.com
FEATURES             Location/Qualifiers
     source          1..6102
                     /mol_type="genomic DNA"
                     /organism="unspecified"
     misc_feature    16..158
                     /label=Con1
     misc_feature    166..190
                     /label=Con1 scar
     promoter        195..1134
                     /label=pAOX1
     misc_feature    1144..1407
                     /label=ScMF prepro
     CDS             1414..3330
                     /codon_start=1
                     /label=GaOx
                     /label=GalOx WT
                     /translation="ASAPIGSAISRNNWAVTCDSAQSGNECNKAIDGNKDTFWHTFYGA
                     NGDPKPPHTYTIDMKTTQNVNGLSMLPRQDGNQNGWIGRHEVYLSSDGTNWGSPVASGS
                     WFADSTTKYSNFETRPARYVRLVAITEANGQPWTSIAEINVFQASSYTAPQPGLGRWGP
                     TIDLPIVPAAAAIEPTSGRVLMWSSYRNDAFGGSPGGITLTSSWDPSTGIVSDRTVTVT
                     KHDMFCPGISMDGNGQIVVTGGNDAKKTSLYDSSSDSWIPGPDMQVARGYQSSATMSDG
                     RVFTIGGSWSGGVFEKNGEVYSPSSKTWTSLPNAKVNPMLTADKQGLYRSDNHAWLFGW
                     KKGSVFQAGPSTAMNWYYTSGSGDVKSAGKRQSNRGVAPDAMCGNAVMYDAVKGKILTF
                     GGSPDYQDSDATTNAHIITLGEPGTSPNTVFASNGLYFARTFHTSVVLPDGSTFITGGQ
                     RRGIPFEDSTPVFTPEIYVPEQDTFYKQNPNSIVRVYHSISLLLPDGRVFNGGGGLCGD
                     CTTNHFDAQIFTPNYLYNSNGNLATRPKITRTSTQSVKVGGRITISTDSSISKASLIRY
                     GTATHTVNTDQRRIPLTLTNNGGNSYSFQVPSDSGVALPGYWMLFVMNSAGVPSVASTI
                     RVTQ"
     CDS             3337..3363
                     /label=His8 Tag
     terminator      3368..3612
                     /label=AOX1tt
     misc_feature    3631..3773
                     /label=Con1
     misc_feature    3793..3865
                     /label=Stuffer
                     /label=nonstandard type: Stuffer
     misc_feature    4039..4072
                     /label=Lox71
                     /label=nonstandard type: Lox
     promoter        4073..4629
                     /label=P_ILV5
     promoter        4630..4693
                     /label=P_EM72_Syn
     CDS             4695..5069
                     /label=Zeocin_Syn
     terminator      5074..5275
                     /label=AgTEF Terminator
     misc_feature    5276..5309
                     /label=Lox66
                     /label=nonstandard type: Lox
     rep_origin      complement(5335..6098)
                     /direction=LEFT
                     /label=ColE1
ORIGIN
        1 gaattcgcat ctagaacggg gtcatcacgg ctcatcatgc gccaaacaaa tgtgtgcaat
       61 acacgctcgg atgactgcat gatgaccgca ctgactgggg acagcagatc cacctaagcc
      121 tgtgagagaa gcagacaccc gacagatcaa ggcagttacg tctcaccaaa ccagatgtca
      181 acacagctac aacgagatct aacatccaaa gacgaaaggt tgaatgaaac ctttttgcca
      241 tccgacatcc acaggtccat tctcacacat aagtgccaaa cgcaacagga ggggatacac
      301 tagcagcaga ccgttgcaaa cgcaggacct ccactcctct tctcctcaac acccactttt
      361 gccatcgaaa aaccagccca gttattgggc ttgattggag ctcgctcatt ccaattcctt
      421 ctattaggct actaacacca tgactttatt agcctgtcta tcctggcccc cctggcgagg
      481 ttcatgtttg tttatttccg aatgcaacaa gctccgcatt acacccgaac atcactccag
      541 atgagggctt tctgagtgtg gggtcaaata gtttcatgtt ccccaaatgg cccaaaactg
      601 acagtttaaa cgctgtcttg gaacctaata tgacaaaagc gtgatctcat ccaagatgaa
      661 ctaagtttgg ttcgttgaaa tgctaacggc cagttggtca aaaagaaact tccaaaagtc
      721 ggcataccgt ttgtcttgtt tggtattgat tgacgaatgc tcaaaaataa tctcattaat
      781 gcttagcgca gtctctctat cgcttctgaa ccccggtgca cctgtgccga aacgcaaatg
      841 gggaaacacc cgctttttgg atgattatgc attgtctcca cattgtatgc ttccaagatt
      901 ctggtgggaa tactgctgat agcctaacgt tcatgatcaa aatttaactg ttctaacccc
      961 tacttgacag caatatataa acagaaggaa gctgccctgt cttaaacctt tttttttatc
     1021 atcattatta gcttactttc ataattgcga ctggttccaa ttgacaagct tttgatttta
     1081 acgactttta acgacaactt gagaagatca aaaaacaact aattattcga aacgagatct
     1141 atgagatttc cttcaatttt tactgcagtt ttattcgcag catcctccgc attagctgct
     1201 ccagtcaaca ctacaacaga agatgaaacg gcacaaattc cggctgaagc tgtcatcggt
     1261 tactcagatt tagaagggga tttcgatgtt gctgttttgc cattttccaa cagcacaaat
     1321 aacgggttat tgtttataaa tactactatt gccagcattg ctgctaaaga agaaggggta
     1381 tctctcgaga aaagagaggc tgaagctggt tctgcttcag ctccaattgg ttccgccatc
     1441 tctagaaaca actgggctgt tacttgtgac tccgctcaat ctggtaacga gtgtaacaag
     1501 gctatcgacg gtaacaagga cactttctgg cacactttct acggtgctaa cggtgatcca
     1561 aagccaccac acacttacac catcgacatg aagactaccc agaacgtcaa cggtttgtcc
     1621 atgttgccaa gacaagacgg taaccagaac ggttggattg gtagacacga ggtttacttg
     1681 tcctccgacg gtactaattg gggttctcca gttgcttctg gttcctggtt tgctgactcc
     1741 actactaagt actccaactt cgagactaga ccagccagat acgttagatt ggttgctatc
     1801 actgaggcca acggtcaacc atggacttcc attgctgaga tcaacgtttt ccaggcttcc
     1861 tcctacactg ctccacaacc aggtttaggt agatggggtc caactatcga cttgccaata
     1921 gttccagctg ctgctgctat tgagccaact tctggtagag ttttgatgtg gtcctcctac
     1981 cgtaacgatg cttttggtgg ttctcctggt ggtattactt tgacctcttc ttgggaccca
     2041 tccaccggta tcgtttctga cagaactgtc actgttacca agcacgacat gttctgtcca
     2101 ggtatttcca tggacggtaa cggtcagatc gttgttactg gtggtaacga cgctaagaaa
     2161 acctccttgt acgactcttc ttccgactcc tggattccag gtccagatat gcaagttgcc
     2221 agaggttacc aatcctccgc tactatgtct gacggtagag tgttcactat cggtggttct
     2281 tggtctggtg gtgtgttcga aaagaacggt gaagtttact ccccatcctc caagacttgg
     2341 acctctttgc caaacgctaa ggtcaaccca atgttgactg ctgacaagca gggtctttac
     2401 agatctgata accacgcctg gttgttcggt tggaagaagg gttctgtttt ccaagctggt
     2461 ccatccactg ctatgaactg gtactacact tccggttccg gtgacgttaa gtctgctggt
     2521 aagagacaat ccaacagagg tgttgctcca gacgctatgt gtggtaacgc tgttatgtac
     2581 gacgccgtca agggtaagat cttgactttc ggtggatccc cagactacca agattctgat
     2641 gctactacca acgctcacat catcactttg ggtgaaccag gtacttcccc aaacactgtt
     2701 tttgcttcca acggtctgta cttcgccaga actttccaca cctccgttgt tttgccagac
     2761 ggttccactt ttatcaccgg tggtcagaga agaggtatcc cattcgaaga ttccactcca
     2821 gttttcaccc cagagatcta cgttccagag caagacacct tctacaagca gaacccaaac
     2881 tccatcgtca gagtctacca ctctatctcc ctgttgttgc cagatggtag ggtttttaac
     2941 ggtggtggtg gtttgtgtgg tgactgtacc actaaccact tcgacgctca gatcttcacc
     3001 ccaaactacc tgtacaactc caacggtaac ttggccacta gaccaaagat caccagaacc
     3061 tccactcagt ccgttaaggt tggtggtaga atcactatct ccaccgactc ctctatctct
     3121 aaggcctcct tgatcagata cggtactgct actcacactg tcaacaccga ccagagaaga
     3181 atcccattga ccttgactaa caacggtggt aactcctact ccttccaagt tccatctgac
     3241 tccggtgttg ctttgccagg ttactggatg ttgttcgtta tgaactccgc tggtgttcca
     3301 tccgttgctt ccactattag agttactcaa ggatcccatc atcaccacca tcatcaccat
     3361 taatggctca agaggatgtc agaatgccat ttgcctgaga gatgcaggct tcatttttga
     3421 ttactttttt atttgtaacc tatatagtat aggatttttt ttgtcatttt gtttcttctc
     3481 gtacgagctt gctcctgatc agcctatctc gcagctgatg aatatcttgt ggtaggggtt
     3541 tgggaaaatc attcgagttt gatgtttttc ttggtatttc ccactcctct tcagagtaca
     3601 gaagattaag tgtaagctgc caatgagacg acggggtcat cacggctcat catgcgccaa
     3661 acaaatgtgt gcaatacacg ctcggatgac tgcatgatga ccgcactgac tggggacagc
     3721 agatccacct aagcctgtga gagaagcaga cacccgacag atcaaggcag ttaactagtg
     3781 cactgcagta catgctgcaa ggcgattaag ttgggtaacg ccagggtttt cccagtcacg
     3841 acgttgtaaa acgacggcca gtgaagagtg tactgagagt gcaccatatg cggtgtgaaa
     3901 taccgcacag atgcgtaagg agaaaatacc gcatcaggcg ccattcgcca ttcaggctgc
     3961 gcaactgttg ggaagggcga tcggtgcggg cctcttcgct attacgccac cgaacaggga
     4021 ctaaagaggt gatgattata ccgttcgtat agcatacatt atacgaagtt atatccttca
     4081 gtaatgtctt gtttcttttg ttgcagtggt gagccatttt gacttcgtga aagtttcttt
     4141 agaatagttg tttccagagg ccaaacattc cacccgtagt aaagtgcaag cgtaggagaa
     4201 ccaagactgg cataaatcag gtataagtgt cgagcactgg caggtgatct tctgaaagtt
     4261 tctactagca gataagatcc agtagtcatg catatggcaa caatgtaccg tgtggatcta
     4321 agaacgcgtc ctactaacct tcgcattcgt tggtccagtt tgttgttatc gatcaacgtg
     4381 acaaggttgt cgattccgcg taagcatgca tacccaagga cgcctgttgc aattccaagt
     4441 gagccagttc caacaatctt tgtaatatta gagcacttca ttgtgttgcg cttgaaagta
     4501 aaatgcgaac aaattaagag ataatctcga aaccgcgact tcaaacgcca atatgatgtg
     4561 cggcacacaa taagcgttca tatccgctgg gtgactttct cgctttaaaa aattatccga
     4621 aaaaattttc tagagtgttg ttactttata cttccggctc gtataatacg acaaggtgta
     4681 aggaggacta aaccatggct aaactcacct ctgctgttcc agtcctgact gctcgtgatg
     4741 ttgctggtgc tgttgagttc tggactgata gactcggttt ctcccgtgac ttcgtagagg
     4801 acgactttgc cggtgttgta cgtgacgacg ttaccctgtt catctccgca gttcaggacc
     4861 aggttgtgcc agacaacact ctggcatggg tatgggttcg tggtctggac gaactgtacg
     4921 ctgagtggtc tgaggtcgtg tctaccaact tccgtgatgc atctggtcca gctatgaccg
     4981 agatcggtga acagccctgg ggtcgtgagt ttgcactgcg tgatccagct ggtaactgcg
     5041 tgcatttcgt cgcagaagag caggactaag ccgagtaact gacaataaaa agattcttgt
     5101 tttcaagaac ttgtcatttg tatagttttt ttatattgta gttgttctat tttaatcaaa
     5161 tgttagcgtg atttatattt tttttcgcct cgacatcatc tgcccagatg cgaagttaag
     5221 tgcgcagaaa gtaatatcat gcgtcaatcg tatgtgaatg ctggtcgcta tactgataac
     5281 ttcgtatagc atacattata cgaacggtag acagtatcga atggactctg atgatcatga
     5341 ccaaaatccc ttaacgtgag ttttcgttcc actgagcgtc agaccccgta gaaaagatca
     5401 aaggatcttc ttgagatcct ttttttctgc gcgtaatctg ctgcttgcaa acaaaaaaac
     5461 caccgctacc agcggtggtt tgtttgccgg atcaagagct accaactctt tttccgaagg
     5521 taactggctt cagcagagcg cagataccaa atactgttct tctagtgtag ccgtagttag
     5581 gccaccactt caagaactct gtagcaccgc ctacatacct cgctctgcta atcctgttac
     5641 cagtggctgc tgccagtggc gataagtcgt gtcttaccgg gttggactca agacgatagt
     5701 taccggataa ggcgcagcgg tcgggctgaa cggggggttc gtgcacacag cccagcttgg
     5761 agcgaacgac ctacaccgaa ctgagatacc tacagcgtga gctatgagaa agcgccacgc
     5821 ttcccgaagg gagaaaggcg gacaggtatc cggtaagcgg cagggtcgga acaggagagc
     5881 gcacgaggga gcttccaggg ggaaacgcct ggtatcttta tagtcctgtc gggtttcgcc
     5941 acctctgact tgagcgtcga tttttgtgat gctcgtcagg ggggcggagc ctatggaaaa
     6001 acgccagcaa cgcggccttt ttacggttcc tggccttttg ctggcctttt gctcacatgt
     6061 tctttcctgc gttatcccct gattctgtgg ataaccgtcc ct
//
