# Supplementary material for: OPENPichia: licence-free Komagataella phaffii chassis strains and toolkit for protein expression
Source: Nat Microbiol. 2024 Mar 4;9(3):864–76. doi: 10.1038/s41564-023-01574-w (PMC10914597; doi:10.1038/s41564-023-01574-w)
Supplement: Supplementary file 6 — GenBank file of all model proteins. [file 41564_2023_1574_MOESM6_ESM.zip › 41564_2023_1574_MOESM6_ESM/Supplementary File 3_ModelProteinsGenBank/pAOX1_GM-CSF.gb]

LOCUS       pAOX1_GM-CSF            4545 bp DNA     circular SYN 13-DEC-2022
DEFINITION  synthetic circular DNA
ACCESSION   .
VERSION     .
KEYWORDS    .
SOURCE      synthetic DNA construct
  ORGANISM  synthetic DNA construct
REFERENCE   1  (bases 1 to 4545)
  AUTHORS   VIB
  TITLE     Direct Submission
  JOURNAL   Exported Dec 13, 2022 from SnapGene 6.1.1
            https://www.snapgene.com
FEATURES             Location/Qualifiers
     source          1..4545
                     /mol_type="other DNA"
                     /organism="synthetic DNA construct"
     source          3234..3902
                     /mol_type="other DNA"
                     /organism="recombinant plasmid"
     protein_bind    30..63
                     /label=lox71
                     /bound_moiety="Cre recombinase"
                     /note="Left element (LE) mutant of loxP (Araki et al.,
                     2010). Cre-mediated recombination occurs in the 8-bp core 
                     sequence (GCATACAT)."
     terminator      1069..1266
                     /label=TEF terminator
                     /note="Ashbya gossypii TEF terminator"
     protein_bind    1267..1300
                     /label=lox66
                     /bound_moiety="Cre recombinase"
                     /note="Right element (RE) mutant of loxP (Araki et al.,
                     2010). Cre-mediated recombination occurs in the 8-bp core 
                     sequence (GCATACAT)."
     rep_origin      1402..1990
                     /direction=RIGHT
                     /label=ori
                     /note="high-copy-number ColE1/pMB1/pBR322/pUC origin of 
                     replication"
     misc_feature    2109..2251
                     /label=ConS
     misc_feature    2259..2283
                     /label=ConS scar
     promoter        2289..3227
                     /gene="Pichia pastoris AOX1"
                     /label=pAOX1
                     /note="inducible promoter, regulated by methanol"
     sig_peptide     3234..3488
                     /label=ScMF prepro_EAEA Del
     CDS             3489..3869
                     /label=GM-CSF
     CDS             3876..3899
                     /codon_start=1
                     /product="8xHis affinity tag"
                     /label=8xHis
                     /translation="HHHHHHHH"
     misc_feature    4329..4401
                     /label=Stuffer
                     /label=nonstandard type: Stuffer
ORIGIN
        1 ccgaacaggg actaaagagg tgatgattat accgttcgta tagcatacat tatacgaagt
       61 tatatccttc agtaatgtct tgtttctttt gttgcagtgg tgagccattt tgacttcgtg
      121 aaagtttctt tagaatagtt gtttccagag gccaaacatt ccacccgtag taaagtgcaa
      181 gcgtaggaga accaagactg gcataaatca ggtataagtg tcgagcactg gcaggtgatc
      241 ttctgaaagt ttctactagc agataagatc cagtagtcat gcatatggca acaatgtacc
      301 gtgtggatct aagaacgcgt cctactaacc ttcgcattcg ttggtccagt ttgttgttat
      361 cgatcaacgt gacaaggttg tcgattccgc gtaagcatgc atacccaagg acgcctgttg
      421 caattccaag tgagccagtt ccaacaatct ttgtaatatt agagcacttc attgtgttgc
      481 gcttgaaagt aaaatgcgaa caaattaaga gataatctcg aaaccgcgac ttcaaacgcc
      541 aatatgatgt gcggcacaca ataagcgttc atatccgctg ggtgactttc tcgctttaaa
      601 aaattatccg aaaaaatttt ctagagtgtt gttactttat acttccggct cgtataatac
      661 gacaaggtgt aaggaggact aaaccatggc taaactcacc tctgctgttc cagtcctgac
      721 tgctcgtgat gttgctggtg ctgttgagtt ctggactgat agactcggtt tctcccgtga
      781 cttcgtagag gacgactttg ccggtgttgt acgtgacgac gttaccctgt tcatctccgc
      841 agttcaggac caggttgtgc cagacaacac tctggcatgg gtatgggttc gtggtctgga
      901 cgaactgtac gctgagtggt ctgaggtcgt gtctaccaac ttccgtgatg catctggtcc
      961 agctatgacc gagatcggtg aacagccctg gggtcgtgag tttgcactgc gtgatccagc
     1021 tggtaactgc gtgcatttcg tcgcagaaga gcaggactaa gccgagtaac tgacaataaa
     1081 aagattcttg ttttcaagaa cttgtcattt gtatagtttt tttatattgt agttgttcta
     1141 ttttaatcaa atgttagcgt gatttatatt ttttttcgcc tcgacatcat ctgcccagat
     1201 gcgaagttaa gtgcgcagaa agtaatatca tgcgtcaatc gtatgtgaat gctggtcgct
     1261 atactgataa cttcgtatag catacattat acgaacggta gacagtatcg aatggactct
     1321 gatgatcatg accaaaatcc cttaacgtga gttttcgttc cactgagcgt cagaccccgt
     1381 agaaaagatc aaaggatctt cttgagatcc tttttttctg cgcgtaatct gctgcttgca
     1441 aacaaaaaaa ccaccgctac cagcggtggt ttgtttgccg gatcaagagc taccaactct
     1501 ttttccgaag gtaactggct tcagcagagc gcagatacca aatactgttc ttctagtgta
     1561 gccgtagtta ggccaccact tcaagaactc tgtagcaccg cctacatacc tcgctctgct
     1621 aatcctgtta ccagtggctg ctgccagtgg cgataagtcg tgtcttaccg ggttggactc
     1681 aagacgatag ttaccggata aggcgcagcg gtcgggctga acggggggtt cgtgcacaca
     1741 gcccagcttg gagcgaacga cctacaccga actgagatac ctacagcgtg agctatgaga
     1801 aagcgccacg cttcccgaag ggagaaaggc ggacaggtat ccggtaagcg gcagggtcgg
     1861 aacaggagag cgcacgaggg agcttccagg gggaaacgcc tggtatcttt atagtcctgt
     1921 cgggtttcgc cacctctgac ttgagcgtcg atttttgtga tgctcgtcag gggggcggag
     1981 cctatggaaa aacgccagca acgcggcctt tttacggttc ctggcctttt gctggccttt
     2041 tgctcacatg ttctttcctg cgttatcccc tgattctgtg gataaccgtc cctgaattcg
     2101 catctagatg gtagagccac aaacagccgg tacaagcaac gatctccagg accatctgaa
     2161 tcatgcgcgg atgacacgaa ctcacgacgg cgatcacaga cattaaccca cagtacagac
     2221 actgcgacaa cgtggcaatt cgtcgcaata ccgtctcact gaactggccg ataattgcag
     2281 acgaacgaga tctaacatcc aaagacgaaa ggttgaatga aacctttttg ccatccgaca
     2341 tccacaggtc cattctcaca cataagtgcc aaacgcaaca ggaggggata cactagcagc
     2401 agaccgttgc aaacgcagga cctccactcc tcttctcctc aacacccact tttgccatcg
     2461 aaaaaccagc ccagttattg ggcttgattg gagctcgctc attccaattc cttctattag
     2521 gctactaaca ccatgacttt attagcctgt ctatcctggc ccccctggcg aggttcatgt
     2581 ttgtttattt ccgaatgcaa caagctccgc attacacccg aacatcactc cagatgaggg
     2641 ctttctgagt gtggggtcaa atagtttcat gttccccaaa tggcccaaaa ctgacagttt
     2701 aaacgctgtc ttggaaccta atatgacaaa agcgtgatct catccaagat gaactaagtt
     2761 tggttcgttg aaatgctaac ggccagttgg tcaaaaagaa acttccaaaa gtcggcatac
     2821 cgtttgtctt gtttggtatt gattgacgaa tgctcaaaaa taatctcatt aatgcttagc
     2881 gcagtctctc tatcgcttct gaaccccggt gcacctgtgc cgaaacgcaa atggggaaac
     2941 acccgctttt tggatgatta tgcattgtct ccacattgta tgcttccaag attctggtgg
     3001 gaatactgct gatagcctaa cgttcatgat caaaatttaa ctgttctaac ccctacttga
     3061 cagcaatata taaacagaag gaagctgccc tgtcttaaac cttttttttt atcatcatta
     3121 ttagcttact ttcataattg cgactggttc caattgacaa gcttttgatt ttaacgactt
     3181 ttaacgacaa cttgagaaga tcaaaaaaca actaattatt cgaaacgaga tctatgcgtt
     3241 tcccatccat cttcactgcc gttttgttcg ctgcttcttc tgctttggct gctccagtta
     3301 acactactac tgaggacgag actgctcaga ttccagctga agctgttatt ggttactccg
     3361 acttggaagg tgacttcgac gttgctgttt tgccattctc caactccacc aacaacggtc
     3421 tgttgttcat caacaccact atcgcttcca ttgccgctaa agaagaaggc gtttctttgg
     3481 agaagagagc cccagctaga tctccatctc cttctactca accatgggag cacgttaacg
     3541 ctatccaaga agctagaaga ttgctgaacc tgtccagaga cactgctgct gaaatgaacg
     3601 agactgttga ggtcatctcc gagatgttcg acttgcaaga acctacttgc ttgcagacca
     3661 gattggagtt gtacaagcag ggtttgagag gttccttgac caagttgaag ggtccattga
     3721 ctatgatggc ttcccactac aagcaacact gtcctccaac accagaaacc tcttgtgcta
     3781 ctcagatcat caccttcgag tccttcaaag agaacctgaa ggacttcttg ctggtcatcc
     3841 cattcgactg ttgggaacca gttcaagaag gatcccatca tcaccaccat catcaccatt
     3901 aatggctcaa gaggatgtca gaatgccatt tgcctgagag atgcaggctt catttttgat
     3961 tactttttta tttgtaacct atatagtata ggattttttt tgtcattttg tttcttctcg
     4021 tacgagcttg ctcctgatca gcctatctcg cagctgatga atatcttgtg gtaggggttt
     4081 gggaaaatca ttcgagtttg atgtttttct tggtatttcc cactcctctt cagagtacag
     4141 aagattaagt ggctgccaat gagacgacgg ggtcatcacg gctcatcatg cgccaaacaa
     4201 atgtgtgcaa tacacgctcg gatgactgca tgatgaccgc actgactggg gacagcagat
     4261 ccacctaagc ctgtgagaga agcagacacc cgacagatca aggcagttaa ctagtgcact
     4321 gcagtacatg ctgcaaggcg attaagttgg gtaacgccag ggttttccca gtcacgacgt
     4381 tgtaaaacga cggccagtga agagtgtact gagagtgcac catatgcggt gtgaaatacc
     4441 gcacagatgc gtaaggagaa aataccgcat caggcgccat tcgccattca ggctgcgcaa
     4501 ctgttgggaa gggcgatcgg tgcgggcctc ttcgctatta cgcca
//
