# Supplementary material for: OPENPichia: licence-free Komagataella phaffii chassis strains and toolkit for protein expression
Source: Nat Microbiol. 2024 Mar 4;9(3):864–76. doi: 10.1038/s41564-023-01574-w (PMC10914597; doi:10.1038/s41564-023-01574-w)
Supplement: Supplementary file 6 — GenBank file of all model proteins. [file 41564_2023_1574_MOESM6_ESM.zip › 41564_2023_1574_MOESM6_ESM/Supplementary File 3_ModelProteinsGenBank/pAOX1_VHH72-hIgG1.gb]

LOCUS       pAOX1_VHH72-hIgG        6110 bp DNA     circular SYN 13-DEC-2022
DEFINITION  synthetic circular DNA
ACCESSION   .
VERSION     .
KEYWORDS    .
SOURCE      synthetic DNA construct
  ORGANISM  synthetic DNA construct
REFERENCE   1  (bases 1 to 6110)
  AUTHORS   VIB
  TITLE     Direct Submission
  JOURNAL   Exported Dec 13, 2022 from SnapGene 6.1.1
            https://www.snapgene.com
FEATURES             Location/Qualifiers
     source          1..6110
                     /mol_type="other DNA"
                     /organism="synthetic DNA construct"
     terminator      13..109
                     /label=AmpRtt
                     /note="/direction=LEFT"
     promoter        968..1072
                     /label=pAmpR
                     /note="/direction=LEFT"
     rep_origin      complement(1099..1862)
                     /direction=LEFT
                     /label=ColE1
     misc_feature    1871..1904
                     /label=Lox66
                     /note="/direction=RIGHT"
     misc_feature    1924..2066
                     /label=ConS
                     /note="/direction=RIGHT"
     misc_feature    2074..2098
                     /label=ConS scar
                     /note="/direction=RIGHT"
     promoter        2103..3042
                     /label=pAOX1
     sig_peptide     3049..3303
                     /codon_start=1
                     /label=ScMF prepro_EAEA Del
                     /label=ScMF-EAEAdeleted
                     /translation="MRFPSIFTAVLFAASSALAAPVNTTTEDETAQIPAEAVIGYSDLE
                     GDFDVAVLPFSNSTNNGLLFINTTIASIAAKEEGVSLEKR"
     CDS             3310..4419
                     /label=VHH72-hIgG1
     terminator      4424..4668
                     /label=AOX1tt
                     /note="/direction=RIGHT"
     misc_feature    4687..4829
                     /label=Con1
                     /note="/direction=RIGHT"
     misc_feature    4874..4907
                     /label=Lox71
                     /note="/direction=RIGHT"
     promoter        4908..5464
                     /label=pILV5
                     /note="/direction=RIGHT"
     promoter        5465..5528
                     /label=pEM72
                     /note="/direction=RIGHT"
     CDS             5530..5904
                     /codon_start=1
                     /label=ZeoR
                     /note="/direction=RIGHT"
                     /translation="MAKLTSAVPVLTARDVAGAVEFWTDRLGFSRDFVEDDFAGVVRDD
                     VTLFISAVQDQVVPDNTLAWVWVRGLDELYAEWSEVVSTNFRDASGPAMTEIGEQPWGR
                     EFALRDPAGNCVHFVAEEQD"
     terminator      5909..6110
                     /label=AgTEFtt
                     /note="/direction=RIGHT"
ORIGIN
        1 ccgagcggcc gcgattatca aaaaggatct tcacctagat ccttttaaat taaaaatgaa
       61 gttttaaatc aatctaaagt atatatgagt aaacttggtc tgacagttac caatgcttaa
      121 tcagtgaggc acctatctca gcgatctgtc tatttcgttc atccatagtt gcctgactcc
      181 ccgtcgtgta gataactacg atacgggagg gcttaccatc tggccccagt gctgcaatga
      241 taccgcggga cccacgctca ccggctccag atttatcagc aataaaccag ccagccggaa
      301 gggccgagcg cagaagtggt cctgcaactt tatccgcctc catccagtct attaattgtt
      361 gccgggaagc tagagtaagt agttcgccag ttaatagttt gcgcaacgtt gttgccattg
      421 ctacaggcat cgtggtgtca cgctcgtcgt ttggtatggc ttcattcagc tccggttccc
      481 aacgatcaag gcgagttaca tgatccccca tgttgtgcaa aaaagcggtt agctccttcg
      541 gtcctccgat cgttgtcaga agtaagttgg ccgcagtgtt atcactcatg gttatggcag
      601 cactgcataa ttctcttact gtcatgccat ccgtaagatg cttttctgtg actggtgagt
      661 actcaaccaa gtcattctga gaatagtgta tgcggcgacc gagttgctct tgcccggcgt
      721 caatacggga taataccgcg ccacatagca gaactttaaa agtgctcatc attggaaaac
      781 gttcttcggg gcgaaaactc tcaaggatct taccgctgtt gagatccagt tcgatgtaac
      841 ccactcgtgc acccaactga tcttcagcat cttttacttt caccagcgtt tctgggtgag
      901 caaaaacagg aaggcaaaat gccgcaaaaa agggaataag ggcgacacgg aaatgttgaa
      961 tactcatact cttccttttt caatattatt gaagcattta tcagggttat tgtctcatga
     1021 gcggatacat atttgaatgt atttagaaaa ataaacaaat aggggttccg cgcacatttc
     1081 cccgaaaagt gccacctgtc atgaccaaaa tcccttaacg tgagttttcg ttccactgag
     1141 cgtcagaccc cgtagaaaag atcaaaggat cttcttgaga tccttttttt ctgcgcgtaa
     1201 tctgctgctt gcaaacaaaa aaaccaccgc taccagcggt ggtttgtttg ccggatcaag
     1261 agctaccaac tctttttccg aaggtaactg gcttcagcag agcgcagata ccaaatactg
     1321 ttcttctagt gtagccgtag ttaggccacc acttcaagaa ctctgtagca ccgcctacat
     1381 acctcgctct gctaatcctg ttaccagtgg ctgctgccag tggcgataag tcgtgtctta
     1441 ccgggttgga ctcaagacga tagttaccgg ataaggcgca gcggtcgggc tgaacggggg
     1501 gttcgtgcac acagcccagc ttggagcgaa cgacctacac cgaactgaga tacctacagc
     1561 gtgagctatg agaaagcgcc acgcttcccg aagggagaaa ggcggacagg tatccggtaa
     1621 gcggcagggt cggaacagga gagcgcacga gggagcttcc agggggaaac gcctggtatc
     1681 tttatagtcc tgtcgggttt cgccacctct gacttgagcg tcgatttttg tgatgctcgt
     1741 caggggggcg gagcctatgg aaaaacgcca gcaacgcggc ctttttacgg ttcctggcct
     1801 tttgctggcc ttttgctcac atgttctttc ctgcgttatc ccctgattct gtggataacc
     1861 gtgcggccgc ataacttcgt atagcataca ttatacgaac ggtaccctga attcgcatct
     1921 agatggtaga gccacaaaca gccggtacaa gcaacgatct ccaggaccat ctgaatcatg
     1981 cgcggatgac acgaactcac gacggcgatc acagacatta acccacagta cagacactgc
     2041 gacaacgtgg caattcgtcg caataccgtc tcactgaact ggccgataat tgcagacgaa
     2101 cgagatctaa catccaaaga cgaaaggttg aatgaaacct ttttgccatc cgacatccac
     2161 aggtccattc tcacacataa gtgccaaacg caacaggagg ggatacacta gcagcagacc
     2221 gttgcaaacg caggacctcc actcctcttc tcctcaacac ccacttttgc catcgaaaaa
     2281 ccagcccagt tattgggctt gattggagct cgctcattcc aattccttct attaggctac
     2341 taacaccatg actttattag cctgtctatc ctggcccccc tggcgaggtt catgtttgtt
     2401 tatttccgaa tgcaacaagc tccgcattac acccgaacat cactccagat gagggctttc
     2461 tgagtgtggg gtcaaatagt ttcatgttcc ccaaatggcc caaaactgac agtttaaacg
     2521 ctgtcttgga acctaatatg acaaaagcgt gatctcatcc aagatgaact aagtttggtt
     2581 cgttgaaatg ctaacggcca gttggtcaaa aagaaacttc caaaagtcgg cataccgttt
     2641 gtcttgtttg gtattgattg acgaatgctc aaaaataatc tcattaatgc ttagcgcagt
     2701 ctctctatcg cttctgaacc ccggtgcacc tgtgccgaaa cgcaaatggg gaaacacccg
     2761 ctttttggat gattatgcat tgtctccaca ttgtatgctt ccaagattct ggtgggaata
     2821 ctgctgatag cctaacgttc atgatcaaaa tttaactgtt ctaaccccta cttgacagca
     2881 atatataaac agaaggaagc tgccctgtct taaacctttt tttttatcat cattattagc
     2941 ttactttcat aattgcgact ggttccaatt gacaagcttt tgattttaac gacttttaac
     3001 gacaacttga gaagatcaaa aaacaactaa ttattcgaaa cgagatctat gcgtttccca
     3061 tccatcttca ctgccgtttt gttcgctgct tcttctgctt tggctgctcc agttaacact
     3121 actactgagg acgagactgc tcagattcca gctgaagctg ttattggtta ctccgacttg
     3181 gaaggtgact tcgacgttgc tgttttgcca ttctccaact ccaccaacaa cggtctgttg
     3241 ttcatcaaca ccactatcgc ttccattgcc gctaaagaag aaggcgtttc cttggagaag
     3301 agaggttctc aggttcaatt gcaagaatcc ggtggtggtt tggttcaagc tggtggttct
     3361 ttgagattgt cctgtgctgc ttccggtaga actttctctg aatacgctat gggttggttc
     3421 agacaggctc caggtaaaga gagagagttc gttgctacta tttcctggtc cggtggttcc
     3481 acttactaca ctgattctgt caagggtcgt ttcaccatct ccagagacaa cgctaagaac
     3541 accgtctact tgcagatgaa ctccttgaag ccagacgaca ctgccgttta ctattgtgct
     3601 gctgctggtt tgggtactgt tgtttctgaa tgggactacg attacgacta ctggggtcaa
     3661 ggtactcagg ttactgtttc ttctggatcc ggtggtggtg gatctggtgg tggcggttct
     3721 gaacctaagt cttgtgataa gactcacacc tgtccaccat gtccagctcc agaattactt
     3781 ggtggtccat ccgttttctt gttcccacca aagccaaagg acaccctgat gatttctaga
     3841 accccagagg ttacctgtgt cgttgttgac gtttctcacg aggaccctga ggttaagttc
     3901 aactggtacg ttgacggtgt tgaggttcac aacgctaaga ctaagccaag agaggaacag
     3961 tacaactcca cctacagagt tgtttccgtc ttgactgtct tgcaccagga ttggttgaac
     4021 ggtaaagagt acaagtgcaa ggtgtccaac aaggctttgc cagctccaat cgaaaagact
     4081 atctccaagg ctaagggtca gcctagagag ccacaagttt acactttgcc accatccaga
     4141 gatgagctga ccaagaacca ggtttccttg acctgtttgg tcaagggttt ctacccatcc
     4201 gacattgctg ttgaatggga gtctaacggt caaccagaga acaactacaa gactacccca
     4261 ccagttttgg actctgacgg ttcattcttc ctgtactcca agttgactgt cgacaagtcc
     4321 agatggcaac agggtaacgt tttctcctgt tccgttatgc atgaggcctt gcacaaccac
     4381 tacactcaaa agtccttgtc tctgtcccca ggtaagtaat ggctcaagag gatgtcagaa
     4441 tgccatttgc ctgagagatg caggcttcat ttttgattac ttttttattt gtaacctata
     4501 tagtatagga ttttttttgt cattttgttt cttctcgtac gagcttgctc ctgatcagcc
     4561 tatctcgcag ctgatgaata tcttgtggta ggggtttggg aaaatcattc gagtttgatg
     4621 tttttcttgg tatttcccac tcctcttcag agtacagaag attaagtgta agctgccaat
     4681 gagacgacgg ggtcatcacg gctcatcatg cgccaaacaa atgtgtgcaa tacacgctcg
     4741 gatgactgca tgatgaccgc actgactggg gacagcagat ccacctaagc ctgtgagaga
     4801 agcagacacc cgacagatca aggcagttaa ctagtgcact gcagtacaac agggactaaa
     4861 gaggtgatga ttataccgtt cgtatagcat acattatacg aagttatatc cttcagtaat
     4921 gtcttgtttc ttttgttgca gtggtgagcc attttgactt cgtgaaagtt tctttagaat
     4981 agttgtttcc agaggccaaa cattccaccc gtagtaaagt gcaagcgtag gagaaccaag
     5041 actggcataa atcaggtata agtgtcgagc actggcaggt gatcttctga aagtttctac
     5101 tagcagataa gatccagtag tcatgcatat ggcaacaatg taccgtgtgg atctaagaac
     5161 gcgtcctact aaccttcgca ttcgttggtc cagtttgttg ttatcgatca acgtgacaag
     5221 gttgtcgatt ccgcgtaagc atgcataccc aaggacgcct gttgcaattc caagtgagcc
     5281 agttccaaca atctttgtaa tattagagca cttcattgtg ttgcgcttga aagtaaaatg
     5341 cgaacaaatt aagagataat ctcgaaaccg cgacttcaaa cgccaatatg atgtgcggca
     5401 cacaataagc gttcatatcc gctgggtgac tttctcgctt taaaaaatta tccgaaaaaa
     5461 ttttctagag tgttgttact ttatacttcc ggctcgtata atacgacaag gtgtaaggag
     5521 gactaaacca tggctaaact cacctctgct gttccagtcc tgactgctcg tgatgttgct
     5581 ggtgctgttg agttctggac tgatagactc ggtttctccc gtgacttcgt agaggacgac
     5641 tttgccggtg ttgtacgtga cgacgttacc ctgttcatct ccgcagttca ggaccaggtt
     5701 gtgccagaca acactctggc atgggtatgg gttcgtggtc tggacgaact gtacgctgag
     5761 tggtctgagg tcgtgtctac caacttccgt gatgcatctg gtccagctat gaccgagatc
     5821 ggtgaacagc cctggggtcg tgagtttgca ctgcgtgatc cagctggtaa ctgcgtgcat
     5881 ttcgtcgcag aagagcagga ctaagccgag taactgacaa taaaaagatt cttgttttca
     5941 agaacttgtc atttgtatag tttttttata ttgtagttgt tctattttaa tcaaatgtta
     6001 gcgtgattta tatttttttt cgcctcgaca tcatctgccc agatgcgaag ttaagtgcgc
     6061 agaaagtaat atcatgcgtc aatcgtatgt gaatgctggt cgctatactg
//
