# Supplementary material for: OPENPichia: licence-free Komagataella phaffii chassis strains and toolkit for protein expression
Source: Nat Microbiol. 2024 Mar 4;9(3):864–76. doi: 10.1038/s41564-023-01574-w (PMC10914597; doi:10.1038/s41564-023-01574-w)
Supplement: Supplementary file 6 — GenBank file of all model proteins. [file 41564_2023_1574_MOESM6_ESM.zip › 41564_2023_1574_MOESM6_ESM/Supplementary File 3_ModelProteinsGenBank/pGAP_Cdiff-VHH-IgA.gb]

LOCUS       pGAP_Cdiff-VHH-I        4643 bp DNA     circular SYN 13-DEC-2022
DEFINITION  synthetic circular DNA
ACCESSION   .
VERSION     .
KEYWORDS    .
SOURCE      synthetic DNA construct
  ORGANISM  synthetic DNA construct
REFERENCE   1  (bases 1 to 4643)
  AUTHORS   VIB
  TITLE     Direct Submission
  JOURNAL   Exported Dec 13, 2022 from SnapGene 6.1.1
            https://www.snapgene.com
FEATURES             Location/Qualifiers
     source          1..4643
                     /mol_type="other DNA"
                     /organism="synthetic DNA construct"
     source          2780..4000
                     /mol_type="other DNA"
                     /organism="recombinant plasmid"
     protein_bind    30..63
                     /label=lox71
                     /bound_moiety="Cre recombinase"
                     /note="Left element (LE) mutant of loxP (Araki et al.,
                     2010). Cre-mediated recombination occurs in the 8-bp core 
                     sequence (GCATACAT)."
     terminator      1069..1266
                     /label=TEF terminator
                     /note="Ashbya gossypii TEF terminator"
     protein_bind    1267..1300
                     /label=lox66
                     /bound_moiety="Cre recombinase"
                     /note="Right element (RE) mutant of loxP (Araki et al.,
                     2010). Cre-mediated recombination occurs in the 8-bp core 
                     sequence (GCATACAT)."
     rep_origin      1402..1990
                     /direction=RIGHT
                     /label=ori
                     /note="high-copy-number ColE1/pMB1/pBR322/pUC origin of 
                     replication"
     misc_feature    2109..2251
                     /label=ConS
     protein_bind    2252..2257
                     /label=BsmBI
     misc_feature    2259..2283
                     /label=ConS scar
     protein_bind    2259..2262
                     /label=BsmBI
     promoter        2288..2764
                     /label=pGAP
                     /note="promoter for Pichia pastoris
                     glyceraldehyde-3-phosphate dehydrogenase"
     misc_feature    2779..2845
                     /label=Ost1
     CDS             2846..3967
                     /label=Cdiff-VHH-IgA
     CDS             3974..3997
                     /codon_start=1
                     /product="8xHis affinity tag"
                     /label=8xHis
                     /translation="HHHHHHHH"
     misc_feature    4005..4249
                     /label=AOX1tt
     misc_feature    4265..4407
                     /label=ConR1
ORIGIN
        1 ccgaacaggg actaaagagg tgatgattat accgttcgta tagcatacat tatacgaagt
       61 tatatccttc agtaatgtct tgtttctttt gttgcagtgg tgagccattt tgacttcgtg
      121 aaagtttctt tagaatagtt gtttccagag gccaaacatt ccacccgtag taaagtgcaa
      181 gcgtaggaga accaagactg gcataaatca ggtataagtg tcgagcactg gcaggtgatc
      241 ttctgaaagt ttctactagc agataagatc cagtagtcat gcatatggca acaatgtacc
      301 gtgtggatct aagaacgcgt cctactaacc ttcgcattcg ttggtccagt ttgttgttat
      361 cgatcaacgt gacaaggttg tcgattccgc gtaagcatgc atacccaagg acgcctgttg
      421 caattccaag tgagccagtt ccaacaatct ttgtaatatt agagcacttc attgtgttgc
      481 gcttgaaagt aaaatgcgaa caaattaaga gataatctcg aaaccgcgac ttcaaacgcc
      541 aatatgatgt gcggcacaca ataagcgttc atatccgctg ggtgactttc tcgctttaaa
      601 aaattatccg aaaaaatttt ctagagtgtt gttactttat acttccggct cgtataatac
      661 gacaaggtgt aaggaggact aaaccatggc taaactcacc tctgctgttc cagtcctgac
      721 tgctcgtgat gttgctggtg ctgttgagtt ctggactgat agactcggtt tctcccgtga
      781 cttcgtagag gacgactttg ccggtgttgt acgtgacgac gttaccctgt tcatctccgc
      841 agttcaggac caggttgtgc cagacaacac tctggcatgg gtatgggttc gtggtctgga
      901 cgaactgtac gctgagtggt ctgaggtcgt gtctaccaac ttccgtgatg catctggtcc
      961 agctatgacc gagatcggtg aacagccctg gggtcgtgag tttgcactgc gtgatccagc
     1021 tggtaactgc gtgcatttcg tcgcagaaga gcaggactaa gccgagtaac tgacaataaa
     1081 aagattcttg ttttcaagaa cttgtcattt gtatagtttt tttatattgt agttgttcta
     1141 ttttaatcaa atgttagcgt gatttatatt ttttttcgcc tcgacatcat ctgcccagat
     1201 gcgaagttaa gtgcgcagaa agtaatatca tgcgtcaatc gtatgtgaat gctggtcgct
     1261 atactgataa cttcgtatag catacattat acgaacggta gacagtatcg aatggactct
     1321 gatgatcatg accaaaatcc cttaacgtga gttttcgttc cactgagcgt cagaccccgt
     1381 agaaaagatc aaaggatctt cttgagatcc tttttttctg cgcgtaatct gctgcttgca
     1441 aacaaaaaaa ccaccgctac cagcggtggt ttgtttgccg gatcaagagc taccaactct
     1501 ttttccgaag gtaactggct tcagcagagc gcagatacca aatactgttc ttctagtgta
     1561 gccgtagtta ggccaccact tcaagaactc tgtagcaccg cctacatacc tcgctctgct
     1621 aatcctgtta ccagtggctg ctgccagtgg cgataagtcg tgtcttaccg ggttggactc
     1681 aagacgatag ttaccggata aggcgcagcg gtcgggctga acggggggtt cgtgcacaca
     1741 gcccagcttg gagcgaacga cctacaccga actgagatac ctacagcgtg agctatgaga
     1801 aagcgccacg cttcccgaag ggagaaaggc ggacaggtat ccggtaagcg gcagggtcgg
     1861 aacaggagag cgcacgaggg agcttccagg gggaaacgcc tggtatcttt atagtcctgt
     1921 cgggtttcgc cacctctgac ttgagcgtcg atttttgtga tgctcgtcag gggggcggag
     1981 cctatggaaa aacgccagca acgcggcctt tttacggttc ctggcctttt gctggccttt
     2041 tgctcacatg ttctttcctg cgttatcccc tgattctgtg gataaccgtc cctgaattcg
     2101 catctagatg gtagagccac aaacagccgg tacaagcaac gatctccagg accatctgaa
     2161 tcatgcgcgg atgacacgaa ctcacgacgg cgatcacaga cattaaccca cagtacagac
     2221 actgcgacaa cgtggcaatt cgtcgcaata ccgtctcact gaactggccg ataattgcag
     2281 acgaacgttt ttgtagaaat gtcttggtgt cctcgtccaa tcaggtagcc atctctgaaa
     2341 tatctggctc cgttgcaact ccgaacgacc tgctggcaac gtaaaattct ccggggtaaa
     2401 acttaaatgt ggagtaatgg aaccagaaag ctctcttccc ttctctctcc ttccaccgcc
     2461 cgttaccgtc cctaggaaat tttactctgc tggagagctt cttctacggc ccccttgcag
     2521 caatgctctt cccagcatta cgttgcgggt aaaacggagg tcgtgtaccc gacctagcag
     2581 cccagggatg gaaaagtccc ggccgtcgct ggcaataata gcgggcggac gcatgtcatg
     2641 agattattgg aaaccaccag aatcgaatat aaaaggcgaa cacctttccc aattttggtt
     2701 tctcctgacc caaagacttt aaatttaatt tatttgtccc tatttcaatc aattgaacaa
     2761 ctatcaaaac acaagatcta tgaggcaggt ttggttctct tggattgtgg gattgttcct
     2821 atgttttttc aacgtgtctt ctgctgaagt tcaactagta gagagtggtg gcggcttagt
     2881 tcaaccaggt ggctccctac gtctttcatg cgccgcctca ggttttacgc tggactactc
     2941 cagtataggc tggtttaggc aggcacccgg aaaggagcgt gagggcgtga gttgtatatc
     3001 atccagtgga gactcaacaa agtatgctga ttcagttaag ggtagattta ccatttcacg
     3061 tgataatgca aagaatacgg tatatcttca gatgaactca ctaaaacccg aagatactgc
     3121 cgtctactat tgcgctgcat ttcgtgccac catgtgcgga gtctttcccc tatcccccta
     3181 tggcaaagat gattggggta agggaactct tgtcactgta tcttctggtt cttgttctgg
     3241 tccaacacca ccaccaccta ttacaattcc ttcctgccag ccctctctat ccctacagag
     3301 gccagcttta gaggatctgc ttcttggctc tgatgcaagt attacctgta ctctgaacgg
     3361 acttaggaac cccgaaggcg cagtatttac gtgggagcct tccactggta aggatgcagt
     3421 ccaaaaaaaa gctgttcaga atagttgcgg ctgctattcc gtttcctctg tacttccagg
     3481 atgcgccgaa agatggaact ccggcgcatc ttttaaatgc actgtgacac atcctgagtc
     3541 aggcactttg accggtacga tcgccaaagt tactgtaaac accttccctc cacaggtgca
     3601 cttattaccc cctcccagtg aggaacttgc attgaacgag ctgctgtcac ttacttgcct
     3661 tgtaagggca ttcaatccaa aagaagtgtt ggtccgttgg ctgcatggaa acgaggagtt
     3721 gtctcctgag tcttatctgg tattcgagcc cctaaaggag ccaggcgaag gagctacaac
     3781 ctaccttgtg acctccgtcc tgagagttag tgccgagaca tggaagcaag gtgaccagta
     3841 ctcctgcatg gtgggtcatg aggccctacc aatgaacttt actcagaaga cgatcgaccg
     3901 tttgagtgga aaacctacta acgtatcagt gtctgtgatt atgagtgagg gcgacggtat
     3961 ttgctatgga tcccatcatc accaccatca tcaccattaa tggctcaaga ggatgtcaga
     4021 atgccatttg cctgagagat gcaggcttca tttttgatta cttttttatt tgtaacctat
     4081 atagtatagg attttttttg tcattttgtt tcttctcgta cgagcttgct cctgatcagc
     4141 ctatctcgca gctgatgaat atcttgtggt aggggtttgg gaaaatcatt cgagtttgat
     4201 gtttttcttg gtatttccca ctcctcttca gagtacagaa gattaagtgg ctgccaatga
     4261 gacgacgggg tcatcacggc tcatcatgcg ccaaacaaat gtgtgcaata cacgctcgga
     4321 tgactgcatg atgaccgcac tgactgggga cagcagatcc acctaagcct gtgagagaag
     4381 cagacacccg acagatcaag gcagttaact agtgcactgc agtacatgct gcaaggcgat
     4441 taagttgggt aacgccaggg ttttcccagt cacgacgttg taaaacgacg gccagtgaag
     4501 agtgtactga gagtgcacca tatgcggtgt gaaataccgc acagatgcgt aaggagaaaa
     4561 taccgcatca ggcgccattc gccattcagg ctgcgcaact gttgggaagg gcgatcggtg
     4621 cgggcctctt cgctattacg cca
//
