# Supplementary material for: OPENPichia: licence-free Komagataella phaffii chassis strains and toolkit for protein expression
Source: Nat Microbiol. 2024 Mar 4;9(3):864–76. doi: 10.1038/s41564-023-01574-w (PMC10914597; doi:10.1038/s41564-023-01574-w)
Supplement: Supplementary file 6 — GenBank file of all model proteins. [file 41564_2023_1574_MOESM6_ESM.zip › 41564_2023_1574_MOESM6_ESM/Supplementary File 3_ModelProteinsGenBank/pGAP_GaOx.gb]

LOCUS       pGAP_GaOx               5645 bp DNA     circular SYN 13-DEC-2022
DEFINITION  synthetic circular DNA
ACCESSION   .
VERSION     .
KEYWORDS    .
SOURCE      synthetic DNA construct
  ORGANISM  synthetic DNA construct
REFERENCE   1  (bases 1 to 5645)
  AUTHORS   VIB
  TITLE     Direct Submission
  JOURNAL   Exported Dec 13, 2022 from SnapGene 6.1.1
            https://www.snapgene.com
FEATURES             Location/Qualifiers
     source          1..5645
                     /mol_type="other DNA"
                     /organism="synthetic DNA construct"
     source          3053..5002
                     /mol_type="other DNA"
                     /organism="recombinant plasmid"
     protein_bind    30..63
                     /label=lox71
                     /bound_moiety="Cre recombinase"
                     /note="Left element (LE) mutant of loxP (Araki et al.,
                     2010). Cre-mediated recombination occurs in the 8-bp core 
                     sequence (GCATACAT)."
     terminator      1069..1266
                     /label=TEF terminator
                     /note="Ashbya gossypii TEF terminator"
     protein_bind    1267..1300
                     /label=lox66
                     /bound_moiety="Cre recombinase"
                     /note="Right element (RE) mutant of loxP (Araki et al.,
                     2010). Cre-mediated recombination occurs in the 8-bp core 
                     sequence (GCATACAT)."
     rep_origin      1402..1990
                     /direction=RIGHT
                     /label=ori
                     /note="high-copy-number ColE1/pMB1/pBR322/pUC origin of 
                     replication"
     misc_feature    2109..2251
                     /label=ConS
     misc_feature    2259..2283
                     /label=ConS scar
     promoter        2288..2764
                     /label=pGAP
                     /note="promoter for Pichia pastoris
                     glyceraldehyde-3-phosphate dehydrogenase"
     CDS             2780..3046
                     /codon_start=1
                     /gene="MF-alpha-1"
                     /product="N-terminal secretion signal from S. cerevisiae 
                     alpha-factor"
                     /label=ScMF prepro
                     /note="Cleavage by the Kex2 protease occurs after the
                     dibasic KR sequence. The EA dipeptides are then removed by 
                     dipeptidyl aminopeptidase A."
                     /translation="MRFPSIFTAVLFAASSALAAPVNTTTEDETAQIPAEAVIGYSDLE
                     GDFDVAVLPFSNSTNNGLLFINTTIASIAAKEEGVSLEKREAEA"
     CDS             3053..4969
                     /codon_start=1
                     /label=GaOx
                     /label=ORF1
                     /translation="ASAPIGSAISRNNWAVTCDSAQSGNECNKAIDGNKDTFWHTFYGA
                     NGDPKPPHTYTIDMKTTQNVNGLSMLPRQDGNQNGWIGRHEVYLSSDGTNWGSPVASGS
                     WFADSTTKYSNFETRPARYVRLVAITEANGQPWTSIAEINVFQASSYTAPQPGLGRWGP
                     TIDLPIVPAAAAIEPTSGRVLMWSSYRNDAFGGSPGGITLTSSWDPSTGIVSDRTVTVT
                     KHDMFCPGISMDGNGQIVVTGGNDAKKTSLYDSSSDSWIPGPDMQVARGYQSSATMSDG
                     RVFTIGGSWSGGVFEKNGEVYSPSSKTWTSLPNAKVNPMLTADKQGLYRSDNHAWLFGW
                     KKGSVFQAGPSTAMNWYYTSGSGDVKSAGKRQSNRGVAPDAMCGNAVMYDAVKGKILTF
                     GGSPDYQDSDATTNAHIITLGEPGTSPNTVFASNGLYFARTFHTSVVLPDGSTFITGGQ
                     RRGIPFEDSTPVFTPEIYVPEQDTFYKQNPNSIVRVYHSISLLLPDGRVFNGGGGLCGD
                     CTTNHFDAQIFTPNYLYNSNGNLATRPKITRTSTQSVKVGGRITISTDSSISKASLIRY
                     GTATHTVNTDQRRIPLTLTNNGGNSYSFQVPSDSGVALPGYWMLFVMNSAGVPSVASTI
                     RVTQ"
     CDS             4976..4999
                     /codon_start=1
                     /product="8xHis affinity tag"
                     /label=8xHis
                     /translation="HHHHHHHH"
     misc_feature    5007..5251
                     /label=AOX1tt
     misc_feature    5267..5409
                     /label=ConR1
ORIGIN
        1 ccgaacaggg actaaagagg tgatgattat accgttcgta tagcatacat tatacgaagt
       61 tatatccttc agtaatgtct tgtttctttt gttgcagtgg tgagccattt tgacttcgtg
      121 aaagtttctt tagaatagtt gtttccagag gccaaacatt ccacccgtag taaagtgcaa
      181 gcgtaggaga accaagactg gcataaatca ggtataagtg tcgagcactg gcaggtgatc
      241 ttctgaaagt ttctactagc agataagatc cagtagtcat gcatatggca acaatgtacc
      301 gtgtggatct aagaacgcgt cctactaacc ttcgcattcg ttggtccagt ttgttgttat
      361 cgatcaacgt gacaaggttg tcgattccgc gtaagcatgc atacccaagg acgcctgttg
      421 caattccaag tgagccagtt ccaacaatct ttgtaatatt agagcacttc attgtgttgc
      481 gcttgaaagt aaaatgcgaa caaattaaga gataatctcg aaaccgcgac ttcaaacgcc
      541 aatatgatgt gcggcacaca ataagcgttc atatccgctg ggtgactttc tcgctttaaa
      601 aaattatccg aaaaaatttt ctagagtgtt gttactttat acttccggct cgtataatac
      661 gacaaggtgt aaggaggact aaaccatggc taaactcacc tctgctgttc cagtcctgac
      721 tgctcgtgat gttgctggtg ctgttgagtt ctggactgat agactcggtt tctcccgtga
      781 cttcgtagag gacgactttg ccggtgttgt acgtgacgac gttaccctgt tcatctccgc
      841 agttcaggac caggttgtgc cagacaacac tctggcatgg gtatgggttc gtggtctgga
      901 cgaactgtac gctgagtggt ctgaggtcgt gtctaccaac ttccgtgatg catctggtcc
      961 agctatgacc gagatcggtg aacagccctg gggtcgtgag tttgcactgc gtgatccagc
     1021 tggtaactgc gtgcatttcg tcgcagaaga gcaggactaa gccgagtaac tgacaataaa
     1081 aagattcttg ttttcaagaa cttgtcattt gtatagtttt tttatattgt agttgttcta
     1141 ttttaatcaa atgttagcgt gatttatatt ttttttcgcc tcgacatcat ctgcccagat
     1201 gcgaagttaa gtgcgcagaa agtaatatca tgcgtcaatc gtatgtgaat gctggtcgct
     1261 atactgataa cttcgtatag catacattat acgaacggta gacagtatcg aatggactct
     1321 gatgatcatg accaaaatcc cttaacgtga gttttcgttc cactgagcgt cagaccccgt
     1381 agaaaagatc aaaggatctt cttgagatcc tttttttctg cgcgtaatct gctgcttgca
     1441 aacaaaaaaa ccaccgctac cagcggtggt ttgtttgccg gatcaagagc taccaactct
     1501 ttttccgaag gtaactggct tcagcagagc gcagatacca aatactgttc ttctagtgta
     1561 gccgtagtta ggccaccact tcaagaactc tgtagcaccg cctacatacc tcgctctgct
     1621 aatcctgtta ccagtggctg ctgccagtgg cgataagtcg tgtcttaccg ggttggactc
     1681 aagacgatag ttaccggata aggcgcagcg gtcgggctga acggggggtt cgtgcacaca
     1741 gcccagcttg gagcgaacga cctacaccga actgagatac ctacagcgtg agctatgaga
     1801 aagcgccacg cttcccgaag ggagaaaggc ggacaggtat ccggtaagcg gcagggtcgg
     1861 aacaggagag cgcacgaggg agcttccagg gggaaacgcc tggtatcttt atagtcctgt
     1921 cgggtttcgc cacctctgac ttgagcgtcg atttttgtga tgctcgtcag gggggcggag
     1981 cctatggaaa aacgccagca acgcggcctt tttacggttc ctggcctttt gctggccttt
     2041 tgctcacatg ttctttcctg cgttatcccc tgattctgtg gataaccgtc cctgaattcg
     2101 catctagatg gtagagccac aaacagccgg tacaagcaac gatctccagg accatctgaa
     2161 tcatgcgcgg atgacacgaa ctcacgacgg cgatcacaga cattaaccca cagtacagac
     2221 actgcgacaa cgtggcaatt cgtcgcaata ccgtctcact gaactggccg ataattgcag
     2281 acgaacgttt ttgtagaaat gtcttggtgt cctcgtccaa tcaggtagcc atctctgaaa
     2341 tatctggctc cgttgcaact ccgaacgacc tgctggcaac gtaaaattct ccggggtaaa
     2401 acttaaatgt ggagtaatgg aaccagaaag ctctcttccc ttctctctcc ttccaccgcc
     2461 cgttaccgtc cctaggaaat tttactctgc tggagagctt cttctacggc ccccttgcag
     2521 caatgctctt cccagcatta cgttgcgggt aaaacggagg tcgtgtaccc gacctagcag
     2581 cccagggatg gaaaagtccc ggccgtcgct ggcaataata gcgggcggac gcatgtcatg
     2641 agattattgg aaaccaccag aatcgaatat aaaaggcgaa cacctttccc aattttggtt
     2701 tctcctgacc caaagacttt aaatttaatt tatttgtccc tatttcaatc aattgaacaa
     2761 ctatcaaaac acaagatcta tgagatttcc ttcaattttt actgcagttt tattcgcagc
     2821 atcctccgca ttagctgctc cagtcaacac tacaacagaa gatgaaacgg cacaaattcc
     2881 ggctgaagct gtcatcggtt actcagattt agaaggggat ttcgatgttg ctgttttgcc
     2941 attttccaac agcacaaata acgggttatt gtttataaat actactattg ccagcattgc
     3001 tgctaaagaa gaaggggtat ctctcgagaa aagagaggct gaagctggtt ctgcttcagc
     3061 tccaattggt tccgccatct ctagaaacaa ctgggctgtt acttgtgact ccgctcaatc
     3121 tggtaacgag tgtaacaagg ctatcgacgg taacaaggac actttctggc acactttcta
     3181 cggtgctaac ggtgatccaa agccaccaca cacttacacc atcgacatga agactaccca
     3241 gaacgtcaac ggtttgtcca tgttgccaag acaagacggt aaccagaacg gttggattgg
     3301 tagacacgag gtttacttgt cctccgacgg tactaattgg ggttctccag ttgcttctgg
     3361 ttcctggttt gctgactcca ctactaagta ctccaacttc gagactagac cagccagata
     3421 cgttagattg gttgctatca ctgaggccaa cggtcaacca tggacttcca ttgctgagat
     3481 caacgttttc caggcttcct cctacactgc tccacaacca ggtttaggta gatggggtcc
     3541 aactatcgac ttgccaatag ttccagctgc tgctgctatt gagccaactt ctggtagagt
     3601 tttgatgtgg tcctcctacc gtaacgatgc ttttggtggt tctcctggtg gtattacttt
     3661 gacctcttct tgggacccat ccaccggtat cgtttctgac agaactgtca ctgttaccaa
     3721 gcacgacatg ttctgtccag gtatttccat ggacggtaac ggtcagatcg ttgttactgg
     3781 tggtaacgac gctaagaaaa cctccttgta cgactcttct tccgactcct ggattccagg
     3841 tccagatatg caagttgcca gaggttacca atcctccgct actatgtctg acggtagagt
     3901 gttcactatc ggtggttctt ggtctggtgg tgtgttcgaa aagaacggtg aagtttactc
     3961 cccatcctcc aagacttgga cctctttgcc aaacgctaag gtcaacccaa tgttgactgc
     4021 tgacaagcag ggtctttaca gatctgataa ccacgcctgg ttgttcggtt ggaagaaggg
     4081 ttctgttttc caagctggtc catccactgc tatgaactgg tactacactt ccggttccgg
     4141 tgacgttaag tctgctggta agagacaatc caacagaggt gttgctccag acgctatgtg
     4201 tggtaacgct gttatgtacg acgccgtcaa gggtaagatc ttgactttcg gtggatcccc
     4261 agactaccaa gattctgatg ctactaccaa cgctcacatc atcactttgg gtgaaccagg
     4321 tacttcccca aacactgttt ttgcttccaa cggtctgtac ttcgccagaa ctttccacac
     4381 ctccgttgtt ttgccagacg gttccacttt tatcaccggt ggtcagagaa gaggtatccc
     4441 attcgaagat tccactccag ttttcacccc agagatctac gttccagagc aagacacctt
     4501 ctacaagcag aacccaaact ccatcgtcag agtctaccac tctatctccc tgttgttgcc
     4561 agatggtagg gtttttaacg gtggtggtgg tttgtgtggt gactgtacca ctaaccactt
     4621 cgacgctcag atcttcaccc caaactacct gtacaactcc aacggtaact tggccactag
     4681 accaaagatc accagaacct ccactcagtc cgttaaggtt ggtggtagaa tcactatctc
     4741 caccgactcc tctatctcta aggcctcctt gatcagatac ggtactgcta ctcacactgt
     4801 caacaccgac cagagaagaa tcccattgac cttgactaac aacggtggta actcctactc
     4861 cttccaagtt ccatctgact ccggtgttgc tttgccaggt tactggatgt tgttcgttat
     4921 gaactccgct ggtgttccat ccgttgcttc cactattaga gttactcaag gatcccatca
     4981 tcaccaccat catcaccatt aatggctcaa gaggatgtca gaatgccatt tgcctgagag
     5041 atgcaggctt catttttgat tactttttta tttgtaacct atatagtata ggattttttt
     5101 tgtcattttg tttcttctcg tacgagcttg ctcctgatca gcctatctcg cagctgatga
     5161 atatcttgtg gtaggggttt gggaaaatca ttcgagtttg atgtttttct tggtatttcc
     5221 cactcctctt cagagtacag aagattaagt ggctgccaat gagacgacgg ggtcatcacg
     5281 gctcatcatg cgccaaacaa atgtgtgcaa tacacgctcg gatgactgca tgatgaccgc
     5341 actgactggg gacagcagat ccacctaagc ctgtgagaga agcagacacc cgacagatca
     5401 aggcagttaa ctagtgcact gcagtacatg ctgcaaggcg attaagttgg gtaacgccag
     5461 ggttttccca gtcacgacgt tgtaaaacga cggccagtga agagtgtact gagagtgcac
     5521 catatgcggt gtgaaatacc gcacagatgc gtaaggagaa aataccgcat caggcgccat
     5581 tcgccattca ggctgcgcaa ctgttgggaa gggcgatcgg tgcgggcctc ttcgctatta
     5641 cgcca
//
