# Supplementary material for: OPENPichia: licence-free Komagataella phaffii chassis strains and toolkit for protein expression
Source: Nat Microbiol. 2024 Mar 4;9(3):864–76. doi: 10.1038/s41564-023-01574-w (PMC10914597; doi:10.1038/s41564-023-01574-w)
Supplement: Supplementary file 6 — GenBank file of all model proteins. [file 41564_2023_1574_MOESM6_ESM.zip › 41564_2023_1574_MOESM6_ESM/Supplementary File 3_ModelProteinsGenBank/pGAP_GBP.gb]

LOCUS       pGAP_GBP                4073 bp DNA     circular SYN 13-DEC-2022
DEFINITION  synthetic circular DNA
ACCESSION   .
VERSION     .
KEYWORDS    .
SOURCE      synthetic DNA construct
  ORGANISM  synthetic DNA construct
REFERENCE   1  (bases 1 to 4073)
  AUTHORS   VIB
  TITLE     Direct Submission
  JOURNAL   Exported Dec 13, 2022 from SnapGene 6.1.1
            https://www.snapgene.com
FEATURES             Location/Qualifiers
     source          1..4073
                     /mol_type="other DNA"
                     /organism="synthetic DNA construct"
     protein_bind    30..63
                     /label=lox71
                     /bound_moiety="Cre recombinase"
                     /note="Left element (LE) mutant of loxP (Araki et al.,
                     2010). Cre-mediated recombination occurs in the 8-bp core 
                     sequence (GCATACAT)."
     terminator      1069..1266
                     /label=TEF terminator
                     /note="Ashbya gossypii TEF terminator"
     protein_bind    1267..1300
                     /label=lox66
                     /bound_moiety="Cre recombinase"
                     /note="Right element (RE) mutant of loxP (Araki et al.,
                     2010). Cre-mediated recombination occurs in the 8-bp core 
                     sequence (GCATACAT)."
     rep_origin      1402..1990
                     /direction=RIGHT
                     /label=ori
                     /note="high-copy-number ColE1/pMB1/pBR322/pUC origin of 
                     replication"
     misc_feature    2109..2251
                     /label=ConS
     misc_feature    2259..2283
                     /label=ConS scar
     promoter        2288..2764
                     /label=pGAP
                     /note="promoter for Pichia pastoris
                     glyceraldehyde-3-phosphate dehydrogenase"
     CDS             2780..3046
                     /codon_start=1
                     /gene="MF-alpha-1"
                     /product="N-terminal secretion signal from S. cerevisiae 
                     alpha-factor"
                     /label=ScMF prepro
                     /note="Cleavage by the Kex2 protease occurs after the
                     dibasic KR sequence. The EA dipeptides are then removed by 
                     dipeptidyl aminopeptidase A."
                     /translation="MRFPSIFTAVLFAASSALAAPVNTTTEDETAQIPAEAVIGYSDLE
                     GDFDVAVLPFSNSTNNGLLFINTTIASIAAKEEGVSLEKREAEA"
     CDS             3053..3397
                     /codon_start=1
                     /product="GFP-binding fragment of a single-chain camelid
                     antibody (Rothbauer et al., 2008)"
                     /label=GBP
                     /translation="QVQLVESGGALVQPGGSLRLSCAASGFPVNRYSMRWYRQAPGKER
                     EWVAGMSSAGDRSSYEDSVKGRFTISRDDARNTVYLQMNSLKPEDTAVYYCNVNVGFEY
                     WGQGTQVTVSS"
     CDS             3404..3427
                     /codon_start=1
                     /product="8xHis affinity tag"
                     /label=8xHis
                     /translation="HHHHHHHH"
     misc_feature    3435..3679
                     /label=AOX1tt
     misc_feature    3695..3837
                     /label=ConR1
ORIGIN
        1 ccgaacaggg actaaagagg tgatgattat accgttcgta tagcatacat tatacgaagt
       61 tatatccttc agtaatgtct tgtttctttt gttgcagtgg tgagccattt tgacttcgtg
      121 aaagtttctt tagaatagtt gtttccagag gccaaacatt ccacccgtag taaagtgcaa
      181 gcgtaggaga accaagactg gcataaatca ggtataagtg tcgagcactg gcaggtgatc
      241 ttctgaaagt ttctactagc agataagatc cagtagtcat gcatatggca acaatgtacc
      301 gtgtggatct aagaacgcgt cctactaacc ttcgcattcg ttggtccagt ttgttgttat
      361 cgatcaacgt gacaaggttg tcgattccgc gtaagcatgc atacccaagg acgcctgttg
      421 caattccaag tgagccagtt ccaacaatct ttgtaatatt agagcacttc attgtgttgc
      481 gcttgaaagt aaaatgcgaa caaattaaga gataatctcg aaaccgcgac ttcaaacgcc
      541 aatatgatgt gcggcacaca ataagcgttc atatccgctg ggtgactttc tcgctttaaa
      601 aaattatccg aaaaaatttt ctagagtgtt gttactttat acttccggct cgtataatac
      661 gacaaggtgt aaggaggact aaaccatggc taaactcacc tctgctgttc cagtcctgac
      721 tgctcgtgat gttgctggtg ctgttgagtt ctggactgat agactcggtt tctcccgtga
      781 cttcgtagag gacgactttg ccggtgttgt acgtgacgac gttaccctgt tcatctccgc
      841 agttcaggac caggttgtgc cagacaacac tctggcatgg gtatgggttc gtggtctgga
      901 cgaactgtac gctgagtggt ctgaggtcgt gtctaccaac ttccgtgatg catctggtcc
      961 agctatgacc gagatcggtg aacagccctg gggtcgtgag tttgcactgc gtgatccagc
     1021 tggtaactgc gtgcatttcg tcgcagaaga gcaggactaa gccgagtaac tgacaataaa
     1081 aagattcttg ttttcaagaa cttgtcattt gtatagtttt tttatattgt agttgttcta
     1141 ttttaatcaa atgttagcgt gatttatatt ttttttcgcc tcgacatcat ctgcccagat
     1201 gcgaagttaa gtgcgcagaa agtaatatca tgcgtcaatc gtatgtgaat gctggtcgct
     1261 atactgataa cttcgtatag catacattat acgaacggta gacagtatcg aatggactct
     1321 gatgatcatg accaaaatcc cttaacgtga gttttcgttc cactgagcgt cagaccccgt
     1381 agaaaagatc aaaggatctt cttgagatcc tttttttctg cgcgtaatct gctgcttgca
     1441 aacaaaaaaa ccaccgctac cagcggtggt ttgtttgccg gatcaagagc taccaactct
     1501 ttttccgaag gtaactggct tcagcagagc gcagatacca aatactgttc ttctagtgta
     1561 gccgtagtta ggccaccact tcaagaactc tgtagcaccg cctacatacc tcgctctgct
     1621 aatcctgtta ccagtggctg ctgccagtgg cgataagtcg tgtcttaccg ggttggactc
     1681 aagacgatag ttaccggata aggcgcagcg gtcgggctga acggggggtt cgtgcacaca
     1741 gcccagcttg gagcgaacga cctacaccga actgagatac ctacagcgtg agctatgaga
     1801 aagcgccacg cttcccgaag ggagaaaggc ggacaggtat ccggtaagcg gcagggtcgg
     1861 aacaggagag cgcacgaggg agcttccagg gggaaacgcc tggtatcttt atagtcctgt
     1921 cgggtttcgc cacctctgac ttgagcgtcg atttttgtga tgctcgtcag gggggcggag
     1981 cctatggaaa aacgccagca acgcggcctt tttacggttc ctggcctttt gctggccttt
     2041 tgctcacatg ttctttcctg cgttatcccc tgattctgtg gataaccgtc cctgaattcg
     2101 catctagatg gtagagccac aaacagccgg tacaagcaac gatctccagg accatctgaa
     2161 tcatgcgcgg atgacacgaa ctcacgacgg cgatcacaga cattaaccca cagtacagac
     2221 actgcgacaa cgtggcaatt cgtcgcaata ccgtctcact gaactggccg ataattgcag
     2281 acgaacgttt ttgtagaaat gtcttggtgt cctcgtccaa tcaggtagcc atctctgaaa
     2341 tatctggctc cgttgcaact ccgaacgacc tgctggcaac gtaaaattct ccggggtaaa
     2401 acttaaatgt ggagtaatgg aaccagaaag ctctcttccc ttctctctcc ttccaccgcc
     2461 cgttaccgtc cctaggaaat tttactctgc tggagagctt cttctacggc ccccttgcag
     2521 caatgctctt cccagcatta cgttgcgggt aaaacggagg tcgtgtaccc gacctagcag
     2581 cccagggatg gaaaagtccc ggccgtcgct ggcaataata gcgggcggac gcatgtcatg
     2641 agattattgg aaaccaccag aatcgaatat aaaaggcgaa cacctttccc aattttggtt
     2701 tctcctgacc caaagacttt aaatttaatt tatttgtccc tatttcaatc aattgaacaa
     2761 ctatcaaaac acaagatcta tgagatttcc ttcaattttt actgcagttt tattcgcagc
     2821 atcctccgca ttagctgctc cagtcaacac tacaacagaa gatgaaacgg cacaaattcc
     2881 ggctgaagct gtcatcggtt actcagattt agaaggggat ttcgatgttg ctgttttgcc
     2941 attttccaac agcacaaata acgggttatt gtttataaat actactattg ccagcattgc
     3001 tgctaaagaa gaaggggtat ctctcgagaa aagagaggct gaagctggtt ctcaggttca
     3061 attggttgaa tccggtggtg ctttggttca accaggtggt tctttgagat tgtcctgtgc
     3121 tgcttctggt ttcccagtca acagatactc catgagatgg tacagacagg ccccaggtaa
     3181 agaaagagaa tgggttgctg gtatgtcctc cgctggtgat agatcttctt acgaggactc
     3241 tgtcaagggt agattcacta tctccagaga tgacgccaga aacaccgtct acttgcagat
     3301 gaactctctg aagccagagg acactgccgt ttactactgt aacgtcaacg tcggtttcga
     3361 gtactggggt caaggtactc aagttaccgt ttcttctgga tcccatcatc accaccatca
     3421 tcaccattaa tggctcaaga ggatgtcaga atgccatttg cctgagagat gcaggcttca
     3481 tttttgatta cttttttatt tgtaacctat atagtatagg attttttttg tcattttgtt
     3541 tcttctcgta cgagcttgct cctgatcagc ctatctcgca gctgatgaat atcttgtggt
     3601 aggggtttgg gaaaatcatt cgagtttgat gtttttcttg gtatttccca ctcctcttca
     3661 gagtacagaa gattaagtgg ctgccaatga gacgacgggg tcatcacggc tcatcatgcg
     3721 ccaaacaaat gtgtgcaata cacgctcgga tgactgcatg atgaccgcac tgactgggga
     3781 cagcagatcc acctaagcct gtgagagaag cagacacccg acagatcaag gcagttaact
     3841 agtgcactgc agtacatgct gcaaggcgat taagttgggt aacgccaggg ttttcccagt
     3901 cacgacgttg taaaacgacg gccagtgaag agtgtactga gagtgcacca tatgcggtgt
     3961 gaaataccgc acagatgcgt aaggagaaaa taccgcatca ggcgccattc gccattcagg
     4021 ctgcgcaact gttgggaagg gcgatcggtg cgggcctctt cgctattacg cca
//
