# Supplementary material for: OPENPichia: licence-free Komagataella phaffii chassis strains and toolkit for protein expression
Source: Nat Microbiol. 2024 Mar 4;9(3):864–76. doi: 10.1038/s41564-023-01574-w (PMC10914597; doi:10.1038/s41564-023-01574-w)
Supplement: Supplementary file 6 — GenBank file of all model proteins. [file 41564_2023_1574_MOESM6_ESM.zip › 41564_2023_1574_MOESM6_ESM/Supplementary File 3_ModelProteinsGenBank/pGAP_GM-CSF.gb]

LOCUS       pGAP_GM-CSF             4091 bp DNA     circular SYN 13-DEC-2022
DEFINITION  synthetic circular DNA
ACCESSION   .
VERSION     .
KEYWORDS    .
SOURCE      synthetic DNA construct
  ORGANISM  synthetic DNA construct
REFERENCE   1  (bases 1 to 4091)
  AUTHORS   VIB
  TITLE     Direct Submission
  JOURNAL   Exported Dec 13, 2022 from SnapGene 6.1.1
            https://www.snapgene.com
FEATURES             Location/Qualifiers
     source          1..4091
                     /mol_type="other DNA"
                     /organism="synthetic DNA construct"
     source          2780..3448
                     /mol_type="other DNA"
                     /organism="recombinant plasmid"
     protein_bind    30..63
                     /label=lox71
                     /bound_moiety="Cre recombinase"
                     /note="Left element (LE) mutant of loxP (Araki et al.,
                     2010). Cre-mediated recombination occurs in the 8-bp core 
                     sequence (GCATACAT)."
     terminator      1069..1266
                     /label=TEF terminator
                     /note="Ashbya gossypii TEF terminator"
     protein_bind    1267..1300
                     /label=lox66
                     /bound_moiety="Cre recombinase"
                     /note="Right element (RE) mutant of loxP (Araki et al.,
                     2010). Cre-mediated recombination occurs in the 8-bp core 
                     sequence (GCATACAT)."
     rep_origin      1402..1990
                     /direction=RIGHT
                     /label=ori
                     /note="high-copy-number ColE1/pMB1/pBR322/pUC origin of 
                     replication"
     misc_feature    2109..2251
                     /label=ConS
     misc_feature    2259..2283
                     /label=ConS scar
     promoter        2288..2764
                     /label=pGAP
                     /note="promoter for Pichia pastoris
                     glyceraldehyde-3-phosphate dehydrogenase"
     sig_peptide     2780..3034
                     /label=ScMF prepro_EAEA Del
     CDS             3035..3415
                     /label=GM-CSF
     CDS             3422..3445
                     /codon_start=1
                     /product="8xHis affinity tag"
                     /label=8xHis
                     /translation="HHHHHHHH"
     misc_feature    3453..3697
                     /label=AOX1tt
     misc_feature    3713..3855
                     /label=ConR1
ORIGIN
        1 ccgaacaggg actaaagagg tgatgattat accgttcgta tagcatacat tatacgaagt
       61 tatatccttc agtaatgtct tgtttctttt gttgcagtgg tgagccattt tgacttcgtg
      121 aaagtttctt tagaatagtt gtttccagag gccaaacatt ccacccgtag taaagtgcaa
      181 gcgtaggaga accaagactg gcataaatca ggtataagtg tcgagcactg gcaggtgatc
      241 ttctgaaagt ttctactagc agataagatc cagtagtcat gcatatggca acaatgtacc
      301 gtgtggatct aagaacgcgt cctactaacc ttcgcattcg ttggtccagt ttgttgttat
      361 cgatcaacgt gacaaggttg tcgattccgc gtaagcatgc atacccaagg acgcctgttg
      421 caattccaag tgagccagtt ccaacaatct ttgtaatatt agagcacttc attgtgttgc
      481 gcttgaaagt aaaatgcgaa caaattaaga gataatctcg aaaccgcgac ttcaaacgcc
      541 aatatgatgt gcggcacaca ataagcgttc atatccgctg ggtgactttc tcgctttaaa
      601 aaattatccg aaaaaatttt ctagagtgtt gttactttat acttccggct cgtataatac
      661 gacaaggtgt aaggaggact aaaccatggc taaactcacc tctgctgttc cagtcctgac
      721 tgctcgtgat gttgctggtg ctgttgagtt ctggactgat agactcggtt tctcccgtga
      781 cttcgtagag gacgactttg ccggtgttgt acgtgacgac gttaccctgt tcatctccgc
      841 agttcaggac caggttgtgc cagacaacac tctggcatgg gtatgggttc gtggtctgga
      901 cgaactgtac gctgagtggt ctgaggtcgt gtctaccaac ttccgtgatg catctggtcc
      961 agctatgacc gagatcggtg aacagccctg gggtcgtgag tttgcactgc gtgatccagc
     1021 tggtaactgc gtgcatttcg tcgcagaaga gcaggactaa gccgagtaac tgacaataaa
     1081 aagattcttg ttttcaagaa cttgtcattt gtatagtttt tttatattgt agttgttcta
     1141 ttttaatcaa atgttagcgt gatttatatt ttttttcgcc tcgacatcat ctgcccagat
     1201 gcgaagttaa gtgcgcagaa agtaatatca tgcgtcaatc gtatgtgaat gctggtcgct
     1261 atactgataa cttcgtatag catacattat acgaacggta gacagtatcg aatggactct
     1321 gatgatcatg accaaaatcc cttaacgtga gttttcgttc cactgagcgt cagaccccgt
     1381 agaaaagatc aaaggatctt cttgagatcc tttttttctg cgcgtaatct gctgcttgca
     1441 aacaaaaaaa ccaccgctac cagcggtggt ttgtttgccg gatcaagagc taccaactct
     1501 ttttccgaag gtaactggct tcagcagagc gcagatacca aatactgttc ttctagtgta
     1561 gccgtagtta ggccaccact tcaagaactc tgtagcaccg cctacatacc tcgctctgct
     1621 aatcctgtta ccagtggctg ctgccagtgg cgataagtcg tgtcttaccg ggttggactc
     1681 aagacgatag ttaccggata aggcgcagcg gtcgggctga acggggggtt cgtgcacaca
     1741 gcccagcttg gagcgaacga cctacaccga actgagatac ctacagcgtg agctatgaga
     1801 aagcgccacg cttcccgaag ggagaaaggc ggacaggtat ccggtaagcg gcagggtcgg
     1861 aacaggagag cgcacgaggg agcttccagg gggaaacgcc tggtatcttt atagtcctgt
     1921 cgggtttcgc cacctctgac ttgagcgtcg atttttgtga tgctcgtcag gggggcggag
     1981 cctatggaaa aacgccagca acgcggcctt tttacggttc ctggcctttt gctggccttt
     2041 tgctcacatg ttctttcctg cgttatcccc tgattctgtg gataaccgtc cctgaattcg
     2101 catctagatg gtagagccac aaacagccgg tacaagcaac gatctccagg accatctgaa
     2161 tcatgcgcgg atgacacgaa ctcacgacgg cgatcacaga cattaaccca cagtacagac
     2221 actgcgacaa cgtggcaatt cgtcgcaata ccgtctcact gaactggccg ataattgcag
     2281 acgaacgttt ttgtagaaat gtcttggtgt cctcgtccaa tcaggtagcc atctctgaaa
     2341 tatctggctc cgttgcaact ccgaacgacc tgctggcaac gtaaaattct ccggggtaaa
     2401 acttaaatgt ggagtaatgg aaccagaaag ctctcttccc ttctctctcc ttccaccgcc
     2461 cgttaccgtc cctaggaaat tttactctgc tggagagctt cttctacggc ccccttgcag
     2521 caatgctctt cccagcatta cgttgcgggt aaaacggagg tcgtgtaccc gacctagcag
     2581 cccagggatg gaaaagtccc ggccgtcgct ggcaataata gcgggcggac gcatgtcatg
     2641 agattattgg aaaccaccag aatcgaatat aaaaggcgaa cacctttccc aattttggtt
     2701 tctcctgacc caaagacttt aaatttaatt tatttgtccc tatttcaatc aattgaacaa
     2761 ctatcaaaac acaagatcta tgcgtttccc atccatcttc actgccgttt tgttcgctgc
     2821 ttcttctgct ttggctgctc cagttaacac tactactgag gacgagactg ctcagattcc
     2881 agctgaagct gttattggtt actccgactt ggaaggtgac ttcgacgttg ctgttttgcc
     2941 attctccaac tccaccaaca acggtctgtt gttcatcaac accactatcg cttccattgc
     3001 cgctaaagaa gaaggcgttt ctttggagaa gagagcccca gctagatctc catctccttc
     3061 tactcaacca tgggagcacg ttaacgctat ccaagaagct agaagattgc tgaacctgtc
     3121 cagagacact gctgctgaaa tgaacgagac tgttgaggtc atctccgaga tgttcgactt
     3181 gcaagaacct acttgcttgc agaccagatt ggagttgtac aagcagggtt tgagaggttc
     3241 cttgaccaag ttgaagggtc cattgactat gatggcttcc cactacaagc aacactgtcc
     3301 tccaacacca gaaacctctt gtgctactca gatcatcacc ttcgagtcct tcaaagagaa
     3361 cctgaaggac ttcttgctgg tcatcccatt cgactgttgg gaaccagttc aagaaggatc
     3421 ccatcatcac caccatcatc accattaatg gctcaagagg atgtcagaat gccatttgcc
     3481 tgagagatgc aggcttcatt tttgattact tttttatttg taacctatat agtataggat
     3541 tttttttgtc attttgtttc ttctcgtacg agcttgctcc tgatcagcct atctcgcagc
     3601 tgatgaatat cttgtggtag gggtttggga aaatcattcg agtttgatgt ttttcttggt
     3661 atttcccact cctcttcaga gtacagaaga ttaagtggct gccaatgaga cgacggggtc
     3721 atcacggctc atcatgcgcc aaacaaatgt gtgcaataca cgctcggatg actgcatgat
     3781 gaccgcactg actggggaca gcagatccac ctaagcctgt gagagaagca gacacccgac
     3841 agatcaaggc agttaactag tgcactgcag tacatgctgc aaggcgatta agttgggtaa
     3901 cgccagggtt ttcccagtca cgacgttgta aaacgacggc cagtgaagag tgtactgaga
     3961 gtgcaccata tgcggtgtga aataccgcac agatgcgtaa ggagaaaata ccgcatcagg
     4021 cgccattcgc cattcaggct gcgcaactgt tgggaagggc gatcggtgcg ggcctcttcg
     4081 ctattacgcc a
//
