# Supplementary material for: OPENPichia: licence-free Komagataella phaffii chassis strains and toolkit for protein expression
Source: Nat Microbiol. 2024 Mar 4;9(3):864–76. doi: 10.1038/s41564-023-01574-w (PMC10914597; doi:10.1038/s41564-023-01574-w)
Supplement: Supplementary file 7 — Source data. [file 41564_2023_1574_MOESM7_ESM.csv]

Shake_Flask	Strain	mu	mu_se
SF 1	NCYC 2543	0.416618396	0.013514843
SF 2	NCYC 2543	0.412590461	0.019935642
SF 3	NCYC 2543	0.413706657	0.010686594
SF 4	NCYC 2543 Dhis4	0.405489139	0.013099232
SF 5	NCYC 2543 Dhis4	0.410218506	0.008388685
SF 6	NCYC 2543 Dhis4	0.4232494	0.014502013
SF 7	GS115	0.386888814	0.01151953
SF 8	GS115	0.379734155	0.007325116
SF 9	GS115	0.393499209	0.010291805
SF 10	NRRL Y-11430	0.41169927	0.014551433
SF 11	NRRL Y-11430	0.400249086	0.014304251
SF 12	NRRL Y-11430	0.411973957	0.013266437
SF 13	NRRL Y-11430	0.412371697	0.031753961
SF 14	NRRL Y-11430	0.409727726	0.031603865
SF 15	NCYC 2543	0.4279888	0.031039548
SF 16	NCYC 2543	0.427907261	0.034342662
SF 17	NCYC 2543 hoc1tr-1 OPENpichia	0.418305333	0.031382412
SF 18	NCYC 2543 hoc1tr-1 OPENpichia	0.42300027	0.032122718
SF 19	NCYC 2543 hoc1tr-2	0.423728555	0.032369945
SF 20	NCYC 2543 hoc1tr-2	0.427239395	0.032821167
