# Supplementary material for: OPENPichia: licence-free Komagataella phaffii chassis strains and toolkit for protein expression
Source: Nat Microbiol. 2024 Mar 4;9(3):864–76. doi: 10.1038/s41564-023-01574-w (PMC10914597; doi:10.1038/s41564-023-01574-w)
Supplement: Supplementary file 8 — Source data. [file 41564_2023_1574_MOESM8_ESM.xlsx]

## Sheet: Source Data Fig. 3a
Strain	Plasmid	Linearization	Antibiotics	Count_1	Count_2	Count_3	Count_4
NRRLY	AOX1	Promoter	No			62600	45500
NRRLY	AOX1	Promoter	Zeocin			82.4	73.6
NCYC	AOX1	Promoter	No			27200	42000
NCYC	AOX1	Promoter	Zeocin	6.84	7.42	9.35	8.1
NCYC_dhoc1_1	AOX1	Promoter	No			53000	66500
NCYC_dhoc1_1	AOX1	Promoter	Zeocin				231
NCYC_dhoc1_2	AOX1	Promoter	No			44800	47500
NCYC_dhoc1_2	AOX1	Promoter	Zeocin				133.6
NRRLY	GAP	Promoter	No			51100	46000
NRRLY	GAP	Promoter	Zeocin	0.95	1.3	0.85	2
NRRLY	GAP	Random	No			31200	50500
NRRLY	GAP	Random	Zeocin	1.16	1.46	0.9	1.7
NRRLY	GAP	Random	No			62100	85000
NRRLY	GAP	Random	Zeocin	4.57	4.4
NCYC	GAP	Promoter	No			37600	45500
NCYC	GAP	Promoter	Zeocin	0.07	0.04	0.05	0.01
NCYC	GAP	Random	No		16260	19950	18500
NCYC	GAP	Random	Zeocin	0.01	0.02
NCYC	GAP	Random	No			15500	7000
NCYC	GAP	Random	Zeocin	0.03	0.02
NCYC_dhoc1_1	GAP	Promoter	No			49800	87500
NCYC_dhoc1_1	GAP	Promoter	Zeocin	5.58	4.72	4.45	3.7
NCYC_dhoc1_1	GAP	Random	No			51900	54500
NCYC_dhoc1_1	GAP	Random	Zeocin	4.59	6.36	6.35	6.1
NCYC_dhoc1_1	GAP	Random	No			29600	23500
NCYC_dhoc1_1	GAP	Random	Zeocin	6.19	5.16
NCYC_dhoc1_2	GAP	Promoter	No			29100	47000
NCYC_dhoc1_2	GAP	Promoter	Zeocin	5.92	1.78	2.05	1.5
NCYC_dhoc1_2	GAP	Random	No		6910	8300	14000
NCYC_dhoc1_2	GAP	Random	Zeocin	0.61	0.58	0.75	0.6
NCYC_dhoc1_2	GAP	Random	No			19850	31000
NCYC_dhoc1_2	GAP	Random	Zeocin	3.7	3.76

## Sheet: Source Data Fig. 3b
		Primer pair 1			Primer pair 2
NRRL Y-11430		0.87	0.83		0.94	0.8
NCYC 2543		2.03	1.93	1.66	2.08	1.86	1.6
NCYC 2543 hoc1tr-1			0.84	0.79		0.74	0.75
NCYC 2543 hoc1tr-2		1.16	1.12	1.16	1.22	1.11	1.22
