# Supplementary material for: OPENPichia: licence-free Komagataella phaffii chassis strains and toolkit for protein expression
Source: Nat Microbiol. 2024 Mar 4;9(3):864–76. doi: 10.1038/s41564-023-01574-w (PMC10914597; doi:10.1038/s41564-023-01574-w)
Supplement: Supplementary file 9 — Unprocessed SDS–PAGE gels for Fig. 5a and source data of Fig. 5b. [file 41564_2023_1574_MOESM9_ESM.xlsx]

## Sheet: Fig. 5a
		NRRL Y-11430						NCYC 2543						OPENPichia (NCYC 2543 hoc1tr-1)						OPENPichia (NCYC 2543 hoc1tr-2)
pGAP-GBP
pAOX1-GBP
pAOX1-CovidVHH-IgG

## Sheet: Fig. 5b 
pGAP-GBP				pAOX1-GBP
NRRL Y-11430	NCYC 2543	NCYC 2543 hoc1tr-1	NCYC 2543 hoc1tr-2	NRRL Y-11430	NCYC 2543	NCYC 2543 hoc1tr-1	NCYC 2543 hoc1tr-2
0.5734	0.4864	0.0314	0.9914	1.342	2.039	1.789	1.745
-0.0046	-0.0066	0.1704	0.4624	1.254	1.898	2.319	1.774
0.7114	0.3724	0.6204	0.9154	1.471	1.608	2.522	1.523
0.0014	0.3154	0.6254	0.4934	0.972	0.921	1.848	1.149
0.3524	0.3274	0.5654	0.4904	2.104	0.107	1.74	1.703
0.1934	0.3704	0.5774	0.5184	1.363	1.315	1.361	2.662
-0.0036	0.3514	0.4074	0.3254	1.13	1.959	1.701	1.393
-0.0056	-0.0026	0.5534	0.4014	1.225	2.647	1.802	1.559
0.4274	0.3094	0.4644	0.4644	1.103	1.783	0.417	3.085
0.4944	0.3254	0.5144	0.5194	0.291		1.555	0.406
0.0004	-0.0076	0.0554	0.4694	3.063		0.066	2.705
0.3734		0.5554	0.4444	1.344		1.124	0.696
-0.0046		0.3724	0.4884	2.261		1.574	2.221
-0.0086		0.8274	0.3954	1.405		1.072	1.415
0.3854		0.4424	0.6084	0.156		1.676	0.57
0.3694		0.5394	0.4994	1.456		2.694	0.035
0.4774		0.5054	0.4964	1.454		2.205	1.754
0.2814		0.4754	0.5374	1.092		1.418	1.402
0.1774		0.3984	0.1684	1.191		1.262	2.059
-0.0066		0.4914	0.3984	1.339		1.84	2.475
0.4414		0.5374	0.4534	2.378		1.778	2.703
0.4214		0.5234	0.5564	1.075		2.304	1.158
0.1424		0.5464	0.5104	1.517		1.659	1.651
0.5354		0.4224	0.4674	1.577		2.037	2.187
