# Supplementary material for: OPENPichia: licence-free Komagataella phaffii chassis strains and toolkit for protein expression
Source: Nat Microbiol. 2024 Mar 4;9(3):864–76. doi: 10.1038/s41564-023-01574-w (PMC10914597; doi:10.1038/s41564-023-01574-w)
Supplement: Supplementary file 10 — Source data. [file 41564_2023_1574_MOESM10_ESM.xlsx]

## Sheet: uncropped
	pAOX1 GM-CSF						pGAP GM-CSF
		NCYC 2543		NRRL Y-11430				NCYC 2543		NRRL Y-11430
	pAOX1 GaOx						pGAP GaOx
		NCYC 2543		NRRL Y-11430				NCYC 2543		NRRL Y-11430
	pAOX1 CdiffVHH-IgA						pGAP CdiffVHH-IgA
		NCYC 2543		NRRL Y-11430				NCYC 2543		NRRL Y-11430
	pAOX1 CovidVHH-IgG
		NCYC 2543		NRRL Y-11430
