# Supplementary material for: OPENPichia: licence-free Komagataella phaffii chassis strains and toolkit for protein expression
Source: Nat Microbiol. 2024 Mar 4;9(3):864–76. doi: 10.1038/s41564-023-01574-w (PMC10914597; doi:10.1038/s41564-023-01574-w)
Supplement: Supplementary file 11 — Source data. [file 41564_2023_1574_MOESM11_ESM.csv]

Promoter	Protein	Strain	Clone	Repeat	OD600
AOX1	Cdiff-VHH-IgA	NCYC 2543	cl4	rep1	9.675
AOX1	Cdiff-VHH-IgA	NCYC 2543	cl4	rep2	10.8875
AOX1	Cdiff-VHH-IgA	NCYC 2543	cl4	rep3	12.1375
AOX1	Cdiff-VHH-IgA	NCYC 2543	cl4	rep4	12.0125
AOX1	Cdiff-VHH-IgA	NCYC 2543	cl5	rep1	10.8875
AOX1	Cdiff-VHH-IgA	NCYC 2543	cl5	rep2	10.5
AOX1	Cdiff-VHH-IgA	NCYC 2543	cl5	rep3	10.7125
AOX1	Cdiff-VHH-IgA	NCYC 2543	cl5	rep4	10.8625
AOX1	Cdiff-VHH-IgA	NRRL Y-11430	cl1	rep1	11.675
AOX1	Cdiff-VHH-IgA	NRRL Y-11430	cl1	rep2	12.375
AOX1	Cdiff-VHH-IgA	NRRL Y-11430	cl1	rep3	10.525
AOX1	Cdiff-VHH-IgA	NRRL Y-11430	cl1	rep4	14.9125
AOX1	Cdiff-VHH-IgA	NRRL Y-11430	cl4	rep1	12.8625
AOX1	Cdiff-VHH-IgA	NRRL Y-11430	cl4	rep2	13.025
AOX1	Cdiff-VHH-IgA	NRRL Y-11430	cl4	rep3	12.125
AOX1	Cdiff-VHH-IgA	NRRL Y-11430	cl4	rep4	16.9375
GAP	Cdiff-VHH-IgA	NCYC 2543	cl1	rep1	17.4125
GAP	Cdiff-VHH-IgA	NCYC 2543	cl1	rep2	16.9
GAP	Cdiff-VHH-IgA	NCYC 2543	cl1	rep3	15.8
GAP	Cdiff-VHH-IgA	NCYC 2543	cl1	rep4	17.05
GAP	Cdiff-VHH-IgA	NCYC 2543	cl2	rep1	17.4125
GAP	Cdiff-VHH-IgA	NCYC 2543	cl2	rep2	16.3375
GAP	Cdiff-VHH-IgA	NCYC 2543	cl2	rep3	15.9375
GAP	Cdiff-VHH-IgA	NCYC 2543	cl2	rep4	17.45
GAP	Cdiff-VHH-IgA	NRRL Y-11430	cl1	rep1	16.7
GAP	Cdiff-VHH-IgA	NRRL Y-11430	cl1	rep2	13.55
GAP	Cdiff-VHH-IgA	NRRL Y-11430	cl1	rep3	15.1875
GAP	Cdiff-VHH-IgA	NRRL Y-11430	cl1	rep4	14.6
GAP	Cdiff-VHH-IgA	NRRL Y-11430	cl4	rep1	15.4125
GAP	Cdiff-VHH-IgA	NRRL Y-11430	cl4	rep2	14.0875
GAP	Cdiff-VHH-IgA	NRRL Y-11430	cl4	rep3	15.3625
GAP	Cdiff-VHH-IgA	NRRL Y-11430	cl4	rep4	13.4375
AOX1	GaOx	NCYC 2543	cl4	rep1	14.175
AOX1	GaOx	NCYC 2543	cl4	rep2	14.075
AOX1	GaOx	NCYC 2543	cl4	rep3	13.075
AOX1	GaOx	NCYC 2543	cl4	rep4	13.575
AOX1	GaOx	NCYC 2543	cl5	rep1	13.8875
AOX1	GaOx	NCYC 2543	cl5	rep2	12.8625
AOX1	GaOx	NCYC 2543	cl5	rep3	15.575
AOX1	GaOx	NCYC 2543	cl5	rep4	17.275
AOX1	GaOx	NRRL Y-11430	cl1	rep1	9.1875
AOX1	GaOx	NRRL Y-11430	cl1	rep2	15.6875
AOX1	GaOx	NRRL Y-11430	cl1	rep3	12.125
AOX1	GaOx	NRRL Y-11430	cl1	rep4	15.4375
AOX1	GaOx	NRRL Y-11430	cl2	rep1	9.825
AOX1	GaOx	NRRL Y-11430	cl2	rep2	13.425
AOX1	GaOx	NRRL Y-11430	cl2	rep3	12.725
AOX1	GaOx	NRRL Y-11430	cl2	rep4	15.0125
GAP	GaOx	NCYC 2543	cl4	rep1	18.3375
GAP	GaOx	NCYC 2543	cl4	rep2	17.425
GAP	GaOx	NCYC 2543	cl4	rep3	18.225
GAP	GaOx	NCYC 2543	cl4	rep4	19.35
GAP	GaOx	NCYC 2543	cl5	rep1	17.45
GAP	GaOx	NCYC 2543	cl5	rep2	21.8125
GAP	GaOx	NCYC 2543	cl5	rep3	18.15
GAP	GaOx	NCYC 2543	cl5	rep4	17.875
GAP	GaOx	NRRL Y-11430	cl1	rep1	12.275
GAP	GaOx	NRRL Y-11430	cl1	rep2	12.4125
GAP	GaOx	NRRL Y-11430	cl1	rep3	12.65
GAP	GaOx	NRRL Y-11430	cl1	rep4	14
GAP	GaOx	NRRL Y-11430	cl2	rep1	12.4375
GAP	GaOx	NRRL Y-11430	cl2	rep2	12.075
GAP	GaOx	NRRL Y-11430	cl2	rep3	12.65
GAP	GaOx	NRRL Y-11430	cl2	rep4	12.6875
AOX1	GM-CSF	NCYC 2543	cl2	rep1	12.55
AOX1	GM-CSF	NCYC 2543	cl2	rep2	10.475
AOX1	GM-CSF	NCYC 2543	cl2	rep3	10.8
AOX1	GM-CSF	NCYC 2543	cl2	rep4	10.1625
AOX1	GM-CSF	NCYC 2543	cl4	rep1	10.9125
AOX1	GM-CSF	NCYC 2543	cl4	rep2	10.85
AOX1	GM-CSF	NCYC 2543	cl4	rep3	10.375
AOX1	GM-CSF	NCYC 2543	cl4	rep4	10.95
AOX1	GM-CSF	NRRL Y-11430	cl3	rep1	10.0125
AOX1	GM-CSF	NRRL Y-11430	cl3	rep2	8.775
AOX1	GM-CSF	NRRL Y-11430	cl3	rep3	10.675
AOX1	GM-CSF	NRRL Y-11430	cl3	rep4	10.0625
AOX1	GM-CSF	NRRL Y-11430	cl4	rep1	8.1
AOX1	GM-CSF	NRRL Y-11430	cl4	rep2	10.0125
AOX1	GM-CSF	NRRL Y-11430	cl4	rep3	10.4875
AOX1	GM-CSF	NRRL Y-11430	cl4	rep4	11.25
GAP	GM-CSF	NCYC 2543	cl1	rep1	15.8875
GAP	GM-CSF	NCYC 2543	cl1	rep2	17.775
GAP	GM-CSF	NCYC 2543	cl1	rep3	14.8125
GAP	GM-CSF	NCYC 2543	cl1	rep4	15.9875
GAP	GM-CSF	NCYC 2543	cl2	rep1	16.5125
GAP	GM-CSF	NCYC 2543	cl2	rep2	17.175
GAP	GM-CSF	NCYC 2543	cl2	rep3	14.625
GAP	GM-CSF	NCYC 2543	cl2	rep4	15.6875
GAP	GM-CSF	NRRL Y-11430	cl1	rep1	13.2625
GAP	GM-CSF	NRRL Y-11430	cl1	rep2	12.3625
GAP	GM-CSF	NRRL Y-11430	cl1	rep3	11.775
GAP	GM-CSF	NRRL Y-11430	cl1	rep4	13.975
GAP	GM-CSF	NRRL Y-11430	cl3	rep1	12.875
GAP	GM-CSF	NRRL Y-11430	cl3	rep2	14.325
GAP	GM-CSF	NRRL Y-11430	cl3	rep3	12.925
GAP	GM-CSF	NRRL Y-11430	cl3	rep4	12.45
AOX1	CovidVHH-lgG	NCYC 2543	cl1	rep1	11.5125
AOX1	CovidVHH-lgG	NCYC 2543	cl1	rep2	11.875
AOX1	CovidVHH-lgG	NCYC 2543	cl1	rep3	13.0875
AOX1	CovidVHH-lgG	NCYC 2543	cl1	rep4	13.35
AOX1	CovidVHH-lgG	NCYC 2543	cl2	rep1	14.875
AOX1	CovidVHH-lgG	NCYC 2543	cl2	rep2	13.8125
AOX1	CovidVHH-lgG	NCYC 2543	cl2	rep3	14.4
AOX1	CovidVHH-lgG	NCYC 2543	cl2	rep4	15.075
AOX1	CovidVHH-lgG	NRRL Y-11430	cl1	rep1	12.5625
AOX1	CovidVHH-lgG	NRRL Y-11430	cl1	rep2	11.925
AOX1	CovidVHH-lgG	NRRL Y-11430	cl1	rep3	11.675
AOX1	CovidVHH-lgG	NRRL Y-11430	cl1	rep4	11.3125
AOX1	CovidVHH-lgG	NRRL Y-11430	cl2	rep1	11.6625
AOX1	CovidVHH-lgG	NRRL Y-11430	cl2	rep2	11.9625
AOX1	CovidVHH-lgG	NRRL Y-11430	cl2	rep3	11.9625
AOX1	CovidVHH-lgG	NRRL Y-11430	cl2	rep4	13.05
